# Supplementary material for: PARP-1 as a novel target in endocrine-resistant breast cancer
Source: J Exp Clin Cancer Res. 2025 Jun 16;44:175. doi: 10.1186/s13046-025-03441-4 (PMC12168341; doi:10.1186/s13046-025-03441-4)
Supplement: Supplementary file 1 — Supplementary Material 1 [file 13046_2025_3441_MOESM1_ESM.xlsx]

## Sheet: Vehicle_vs_Nira_down_reactome
ID	Description	pvalue	qvalue	geneID	Count
R-HSA-1169410	Antiviral mechanism by IFN-stimulated genes	2.32869e-09	1.71208e-06	NUP160/NDC1/NUP133/NEDD4/NUP50/NUP188/NUP93/RIGI/EIF4G2/NUP98/OAS3/OAS2/NUP155/KPNA1/EIF4G1/STAT1/NUP153/NUP210/FLNB/HERC5/NUP58/EIF4A3/EIF4E/RANBP2/NUP205/UBE2L6/JAK1/ARIH1/MX2/USP18/POM121/FLNA	32
R-HSA-3371556	Cellular response to heat stress	3.07753e-09	1.71208e-06	CREBBP/NUP160/HSPA5/NDC1/NUP133/NUP50/NUP188/MAPK1/ST13/NUP93/CRYAB/HSPA8/NUP98/PTGES3/BAG2/HSPA9/NUP155/RPA2/NUP153/NUP210/RPA1/NUP58/CAMK2D/HSPB8/RANBP2/HSPA13/NUP205/EEF1A1/MAPKAPK2/HSPA4L/VCP/BAG5/POM121/MTOR	34
R-HSA-1169408	ISG15 antiviral mechanism	1.08431e-08	3.20126e-06	NUP160/NDC1/NUP133/NEDD4/NUP50/NUP188/NUP93/RIGI/EIF4G2/NUP98/NUP155/KPNA1/EIF4G1/STAT1/NUP153/NUP210/FLNB/HERC5/NUP58/EIF4A3/EIF4E/RANBP2/NUP205/UBE2L6/JAK1/ARIH1/MX2/USP18/POM121	29
R-HSA-170834	Signaling by TGF-beta Receptor Complex	1.15088e-08	3.20126e-06	STRAP/RHOA/PRKCZ/RBL1/ITGB5/XPO1/CCNK/TGFB2/MAPK1/STUB1/ARHGEF18/TGFB1/ITGB8/MTMR4/UBE2D3/CBL/ITGB6/STAT1/TGIF2/USP9X/CCNT1/USP15/MYC/ITGAV/SMAD4/PARP1/ITGB1/ZFYVE9/RNF111/TGFBR2/FBN1/SMAD3/NCOR2/TFDP1	34
R-HSA-73894	DNA Repair	1.51092e-08	3.3622e-06	LIG3/PPP5C/TDP1/POLR2B/RAD51/RNF4/KDM4A/TP53BP1/RAD18/MLH1/POLD3/XRCC5/TINF2/MSH2/ABL1/APEX1/RBBP8/USP10/NBN/POLD2/NSD2/GTF2H1/TIMELESS/FANCE/RNF8/ASCC3/EYA4/ACTR8/MSH6/RPA2/DCLRE1B/PMS2/CDK2/POT1/HERC2/INO80/PARP2/CHD1L/RPA1/CCNA1/BRIP1/MDC1/ASCC1/COPS4/BRCA2/FANCI/FTO/TP53/DTL/PARP1/FANCD2/CCNA2/POLE3/CHEK1/XRCC4/SMARCA5/NEIL2/XPC/UBE2L6/PAXIP1/RNF111/FANCC/USP1/TOPBP1/RFC4/BAP1/SPIDR/VCP/APBB1…	82
R-HSA-9013404	RAC2 GTPase cycle	3.5853e-08	6.64852e-06	VRK2/DEPDC1B/TRIO/DSG2/VAMP3/NCKAP1/CDC42/TFRC/MCAM/OPHN1/ARHGAP21/STBD1/TMPO/PIK3CA/VAPB/VAV3/ESYT1/DIAPH3/IQGAP1/EPHA2/LBR/PIK3R1/PAK1/ITGB1/TIAM1/ABR/ARHGAP35/RACGAP1/VANGL1/LEMD3/BCR/CYFIP1	32
R-HSA-9013106	RHOC GTPase cycle	9.57735e-08	1.33201e-05	ANLN/DEPDC1B/VAMP3/ARHGEF5/PKN2/RHOA/TFRC/STK10/MCAM/OPHN1/ARHGAP21/ACBD5/ABCD3/TMPO/VAPB/DIAPH1/FLOT2/STARD13/DIAPH3/IQGAP1/LBR/PIK3R1/ABR/ARHGAP35/RACGAP1/VANGL1/BCR/ARHGEF12	28
R-HSA-9013408	RHOG GTPase cycle	9.57735e-08	1.33201e-05	VRK2/DEPDC1B/TRIO/DSG2/VAMP3/ARHGEF5/CDC42/TFRC/PLD1/MCAM/OPHN1/ARHGAP21/STBD1/TMPO/VAPB/VAV3/ESYT1/DIAPH3/EPHA2/LBR/PIK3R1/IQGAP2/ITGB1/ARHGAP35/VANGL1/LEMD3/SHMT2/CYFIP1	28
R-HSA-1655829	Regulation of cholesterol biosynthesis by SREBP (SREBF)	1.57849e-07	1.72532e-05	CYP51A1/CREBBP/MBTPS2/IDI1/FDFT1/SCD/SEC23A/TBL1X/SQLE/HMGCS1/HMGCR/MED1/HELZ2/SEC24B/CARM1/SEC24D/FDPS/FASN/ELOVL6/DHCR7/SEC24C/SREBF2/ACACA	23
R-HSA-2555396	Mitotic Metaphase and Anaphase	1.65794e-07	1.72532e-05	CDC27/PAFAH1B1/VRK2/NUP160/NDC1/WAPL/KIF2A/PSME4/NUP133/SMC1A/NDE1/XPO1/TNPO1/ZW10/BIRC5/CDC23/NUP188/PSMD8/MAPRE1/NUP93/PPP2CB/NUP98/FBXO5/PPP2R5D/NUP155/STAG1/TMPO/TUBA1B/CLIP1/PSME3/CDCA8/DYNC1LI2/TUBB2B/KNL1/CENPO/NUP58/LBR/CDCA5/INCENP/ANAPC1/RANBP2/NUP205/BUB1B/CCNB2/TAOK1/MAD2L1/CENPN/NDEL1/PLK1/TUBA1A/TUBA1C/BUB1/LEMD3/ZWILCH/PSMD2/CKAP5/ERCC6L/POM121/PSMB8/PPP2R2A/TUBB3	61
R-HSA-5663220	RHO GTPases Activate Formins	1.70573e-07	1.72532e-05	DVL2/PAFAH1B1/NUP160/RHOA/KIF2A/NUP133/PFN2/CDC42/NDE1/XPO1/ZW10/BIRC5/MAPRE1/PPP2CB/NUP98/PPP2R5D/TUBA1B/CLIP1/DIAPH1/CDCA8/DYNC1LI2/TUBB2B/KNL1/CENPO/DIAPH3/INCENP/ITGB1/RANBP2/BUB1B/TAOK1/MAD2L1/CENPN/NDEL1/PLK1/TUBA1A/TUBA1C/BUB1/ZWILCH/CKAP5/ERCC6L/TUBB3/SRGAP2	42
R-HSA-2500257	Resolution of Sister Chromatid Cohesion	1.88516e-07	1.7479e-05	PAFAH1B1/NUP160/WAPL/KIF2A/NUP133/SMC1A/NDE1/XPO1/ZW10/BIRC5/MAPRE1/PPP2CB/NUP98/PPP2R5D/STAG1/TUBA1B/CLIP1/CDCA8/DYNC1LI2/TUBB2B/KNL1/CENPO/CDCA5/INCENP/RANBP2/BUB1B/CCNB2/TAOK1/MAD2L1/CENPN/NDEL1/PLK1/TUBA1A/TUBA1C/BUB1/ZWILCH/CKAP5/ERCC6L/TUBB3	39
R-HSA-9013423	RAC3 GTPase cycle	2.11721e-07	1.81206e-05	VRK2/DEPDC1B/TRIO/DSG2/VAMP3/NCKAP1/CDC42/TFRC/FERMT2/MCAM/OPHN1/JAG1/RAPGEF1/ARHGAP21/STBD1/TMPO/ESYT1/DIAPH3/EPHA2/LBR/PIK3R1/PAK1/ITGB1/TIAM1/ABR/ARHGAP35/RACGAP1/VANGL1/LEMD3/BCR/SRGAP2/CYFIP1	32
R-HSA-3371453	Regulation of HSF1-mediated heat shock response	3.01386e-07	2.39523e-05	NUP160/HSPA5/NDC1/NUP133/NUP50/NUP188/MAPK1/ST13/NUP93/HSPA8/NUP98/BAG2/HSPA9/NUP155/RPA2/NUP153/NUP210/RPA1/NUP58/RANBP2/HSPA13/NUP205/MAPKAPK2/HSPA4L/BAG5/POM121	26
R-HSA-68882	Mitotic Anaphase	3.31131e-07	2.45618e-05	CDC27/PAFAH1B1/VRK2/NUP160/NDC1/WAPL/KIF2A/PSME4/NUP133/SMC1A/NDE1/XPO1/TNPO1/ZW10/BIRC5/CDC23/NUP188/PSMD8/MAPRE1/NUP93/PPP2CB/NUP98/PPP2R5D/NUP155/STAG1/TMPO/TUBA1B/CLIP1/PSME3/CDCA8/DYNC1LI2/TUBB2B/KNL1/CENPO/NUP58/LBR/CDCA5/INCENP/ANAPC1/RANBP2/NUP205/BUB1B/CCNB2/TAOK1/MAD2L1/CENPN/NDEL1/PLK1/TUBA1A/TUBA1C/BUB1/LEMD3/ZWILCH/PSMD2/CKAP5/ERCC6L/POM121/PSMB8/PPP2R2A/TUBB3	60
R-HSA-69620	Cell Cycle Checkpoints	4.65356e-07	3.23606e-05	CDC27/PAFAH1B1/NUP160/MCM10/TP53BP1/KIF2A/PSME4/NUP133/NDE1/MCM2/MCM6/XPO1/ORC1/ZW10/BIRC5/CDC45/CDC6/CDC23/PSMD8/MAPRE1/RBBP8/NBN/PPP2CB/NSD2/NUP98/CDKN1B/MCM3/RNF8/PPP2R5D/RPA2/CDK2/CDKN1A/HERC2/CLIP1/PSME3/RPA1/CCNA1/YWHAQ/CDCA8/DYNC1LI2/BRIP1/MDC1/KNL1/CENPO/TP53/CCNA2/CDKN2A/INCENP/CHEK1/ANAPC1/RANBP2/BUB1B/CCNB2/TAOK1/TOPBP1/RFC4/MAD2L1/ORC5/CENPN/MCM7/NDEL1/PLK1/BUB1/EXO1/ZWILCH/PSMD2/CKAP…	70
R-HSA-9012999	RHO GTPase cycle	5.20271e-07	3.40512e-05	ALS2/ANLN/VRK2/DEPDC1B/CUL3/TRIO/DSG2/VAMP3/ARHGEF5/NCKAP1/PKN2/SPEN/RHOA/CDC42/ACTN1/TFRC/RHOBTB1/STK10/FERMT2/PLD1/MCAM/SENP1/OPHN1/DSP/JAG1/ARHGEF18/DOCK8/RAPGEF1/DNMBP/ARHGAP21/ACBD5/BLTP3B/ECT2/SPTBN1/SOS1/DOCK7/MTR/ABCD3/STBD1/GNA13/PLEKHG1/TMPO/PIK3CA/TUBA1B/VAPB/USP9X/CHN1/STARD8/AKAP12/DIAPH1/FLOT2/STARD13/VAV3/TEX2/ARHGAP29/COPS4/ESYT1/RHOF/DIAPH3/IQGAP1/CLTC/EPHA2/TPM3/LBR/OSBPL11/PIK3…	97
R-HSA-9006936	Signaling by TGFB family members	6.79269e-07	4.19876e-05	STRAP/RHOA/PRKCZ/RBL1/ITGB5/XPO1/CCNK/TGFB2/MAPK1/CHRDL1/STUB1/ARHGEF18/TGFB1/ITGB8/MTMR4/UBE2D3/CBL/ITGB6/STAT1/TGIF2/USP9X/CCNT1/ACVR1B/USP15/MYC/ITGAV/SMAD4/PARP1/ITGB1/ZFYVE9/RNF111/FSTL1/TGFBR2/FBN1/SMAD3/NCOR2/TFDP1	37
R-HSA-5693532	DNA Double-Strand Break Repair	8.50624e-07	4.98121e-05	LIG3/PPP5C/TDP1/RAD51/RNF4/KDM4A/TP53BP1/POLD3/XRCC5/ABL1/RBBP8/NBN/POLD2/NSD2/TIMELESS/RNF8/EYA4/RPA2/CDK2/HERC2/PARP2/RPA1/CCNA1/BRIP1/MDC1/BRCA2/TP53/PARP1/CCNA2/POLE3/CHEK1/XRCC4/SMARCA5/PAXIP1/TOPBP1/RFC4/BAP1/SPIDR/APBB1/FEN1/POLH/EXO1/ERCC4/NHEJ1/XRCC6/PRKDC	46
R-HSA-180910	Vpr-mediated nuclear import of PICs	1.11666e-06	5.91631e-05	NUP160/NDC1/NUP133/NUP50/NUP188/NUP93/NUP98/NUP155/KPNA1/NUP153/NUP210/HMGA1/NUP58/RANBP2/NUP205/POM121	16
R-HSA-68962	Activation of the pre-replicative complex	1.11666e-06	5.91631e-05	MCM10/MCM2/MCM6/ORC1/CDC45/CDC6/POLA1/MCM3/RPA2/CDK2/RPA1/PRIM2/POLE3/ORC5/MCM7/PRIM1	16
R-HSA-4615885	SUMOylation of DNA replication proteins	1.58461e-06	8.01401e-05	NUP160/NDC1/NUP133/TOP2B/AURKA/BIRC5/NUP50/NUP188/NUP93/NUP98/NUP155/NUP153/NUP210/CDCA8/NUP58/INCENP/RANBP2/NUP205/POM121	19
R-HSA-159227	Transport of the SLBP independent Mature mRNA	1.84963e-06	8.92353e-05	NUP160/NDC1/NUP133/NUP50/NUP188/NUP93/NUP98/NUP155/NUP153/NUP210/NCBP1/NUP58/EIF4E/RANBP2/NUP205/POM121	16
R-HSA-9648025	EML4 and NUDC in mitotic spindle formation	1.92485e-06	8.92353e-05	PAFAH1B1/NUP160/KIF2A/NUP133/NDE1/XPO1/ZW10/BIRC5/MAPRE1/PPP2CB/NUP98/PPP2R5D/NEK6/TUBA1B/CLIP1/CDCA8/DYNC1LI2/TUBB2B/KNL1/CENPO/INCENP/RANBP2/BUB1B/TAOK1/MAD2L1/CENPN/NDEL1/PLK1/TUBA1A/TUBA1C/BUB1/ZWILCH/CKAP5/ERCC6L/TUBB3	35
R-HSA-9013405	RHOD GTPase cycle	2.2696e-06	9.82442e-05	VRK2/DEPDC1B/VAMP3/ACTN1/MCAM/ARHGAP21/STBD1/TMPO/VAPB/AKAP12/DIAPH1/ESYT1/DIAPH3/LBR/PIK3R1/ADD3/ARHGAP35/RACGAP1/VANGL1/LEMD3/ANKFY1	21
R-HSA-2426168	Activation of gene expression by SREBF (SREBP)	2.29577e-06	9.82442e-05	CYP51A1/CREBBP/IDI1/FDFT1/SCD/TBL1X/SQLE/HMGCS1/HMGCR/MED1/HELZ2/CARM1/FDPS/FASN/ELOVL6/DHCR7/SREBF2/ACACA	18
R-HSA-168271	Transport of Ribonucleoproteins into the Host Nucleus	2.50836e-06	9.96743e-05	NUP160/NDC1/NUP133/NUP50/NUP188/NUP93/NUP98/NUP155/KPNA1/NUP153/NUP210/NUP58/RANBP2/NUP205/POM121	15
R-HSA-168333	NEP/NS2 Interacts with the Cellular Export Machinery	2.50836e-06	9.96743e-05	NUP160/NDC1/NUP133/XPO1/NUP50/NUP188/NUP93/NUP98/NUP155/NUP153/NUP210/NUP58/RANBP2/NUP205/POM121	15
R-HSA-159230	Transport of the SLBP Dependant Mature mRNA	2.98809e-06	0.00010734	NUP160/NDC1/NUP133/NUP50/NUP188/NUP93/NUP98/NUP155/NUP153/NUP210/NCBP1/NUP58/EIF4E/RANBP2/NUP205/POM121	16
R-HSA-3301854	Nuclear Pore Complex (NPC) Disassembly	2.98809e-06	0.00010734	NUP160/NDC1/NUP133/NUP50/NUP188/NUP93/NUP98/NUP155/NEK6/NUP153/NUP210/NUP58/RANBP2/NUP205/CCNB2/POM121	16
R-HSA-3000171	Non-integrin membrane-ECM interactions	2.9907e-06	0.00010734	LAMC3/LAMA3/ACTN1/ITGB5/LAMB1/ITGA6/TGFB1/FN1/COL4A2/LAMC1/THBS1/ITGAV/HSPG2/CASK/ITGB1/ITGA2/SDC2/DAG1/COL4A1/AGRN/LAMA2/LAMB3	22
R-HSA-3108214	SUMOylation of DNA damage response and repair proteins	3.41603e-06	0.000118775	NUP160/NDC1/NUP133/SMC1A/NUP50/NUP188/NUP93/NUP98/NUP155/STAG1/NUP153/HERC2/NUP210/RPA1/MDC1/NUP58/PARP1/CDKN2A/XRCC4/RANBP2/XPC/NUP205/PHC3/CBX2/POM121/SMC5	26
R-HSA-70171	Glycolysis	3.928e-06	0.000132437	NUP160/NDC1/PKM/NUP133/NUP50/NUP188/PGK1/NUP93/PPP2CB/NUP98/TPI1/PPP2R5D/GNPDA1/NUP155/PFKFB2/NUP153/NUP210/NUP58/PFKL/PFKM/RANBP2/NUP205/HK1/PGAM1/POM121	25
R-HSA-176033	Interactions of Vpr with host cellular proteins	4.7173e-06	0.000153243	NUP160/NDC1/NUP133/NUP50/NUP188/NUP93/NUP98/NUP155/KPNA1/NUP153/NUP210/HMGA1/NUP58/RANBP2/NUP205/POM121	16
R-HSA-2980766	Nuclear Envelope Breakdown	4.82057e-06	0.000153243	VRK2/NUP160/NDC1/NUP133/NUP50/NUP188/NUP93/NUP98/NUP155/NEK6/TMPO/NUP153/NUP210/NUP58/RANBP2/NUP205/CCNB2/PLK1/LEMD3/POM121	20
R-HSA-8980692	RHOA GTPase cycle	5.13525e-06	0.000158	ANLN/DEPDC1B/TRIO/VAMP3/ARHGEF5/PKN2/RHOA/TFRC/STK10/PLD1/MCAM/OPHN1/ARHGEF18/ARHGAP21/ACBD5/ECT2/ABCD3/STBD1/TMPO/VAPB/STARD8/DIAPH1/FLOT2/STARD13/VAV3/TEX2/ARHGAP29/DIAPH3/IQGAP1/LBR/PIK3R1/TIAM1/ABR/ARHGAP35/RACGAP1/VANGL1/BCR/ARHGEF12/ARHGAP11A/ARHGAP19	40
R-HSA-71403	Citric acid cycle (TCA cycle)	5.25422e-06	0.000158	CS/SDHA/DLD/ACO2/OGDH/NNT/DLST/SUCLA2/SDHC/MDH2/IDH3A/SUCLG2	12
R-HSA-168274	Export of Viral Ribonucleoproteins from Nucleus	6.66452e-06	0.000188651	NUP160/NDC1/NUP133/XPO1/NUP50/NUP188/NUP93/NUP98/NUP155/NUP153/NUP210/NUP58/RANBP2/NUP205/POM121	15
R-HSA-191859	snRNP Assembly	6.78216e-06	0.000188651	NUP160/NDC1/NUP133/GEMIN5/GEMIN2/NUP50/NUP188/PRMT5/NUP93/NUP98/NUP155/NUP153/NUP210/NCBP1/NUP58/RANBP2/NUP205/SNUPN/GEMIN4/POM121	20
R-HSA-194441	Metabolism of non-coding RNA	6.78216e-06	0.000188651	NUP160/NDC1/NUP133/GEMIN5/GEMIN2/NUP50/NUP188/PRMT5/NUP93/NUP98/NUP155/NUP153/NUP210/NCBP1/NUP58/RANBP2/NUP205/SNUPN/GEMIN4/POM121	20
R-HSA-453279	Mitotic G1 phase and G1/S transition	7.34608e-06	0.000199353	MCM10/MCM2/MCM6/RBL1/ORC1/CDC45/CDC6/JAK2/ABL1/PSMD8/MYBL2/POLA1/PPP2CB/CDKN1B/FBXO5/MCM3/RPA2/CDK2/CDKN1A/PSME3/RPA1/CCNA1/CDK4/MYC/CCNA2/SKP2/PRIM2/CDKN2A/POLE3/ORC5/MCM7/RRM2/CKS1B/PSMD2/CCNE2/TYMS/PRIM1/TFDP1/PSMB8/PPP2R2A	40
R-HSA-159231	Transport of Mature mRNA Derived from an Intronless Transcript	7.54693e-06	0.000199927	NUP160/NDC1/NUP133/NUP50/NUP188/NUP93/NUP98/NUP155/NUP153/NUP210/NCBP1/NUP58/EIF4E/RANBP2/NUP205/CPSF2/POM121	17
R-HSA-165054	Rev-mediated nuclear export of HIV RNA	1.04658e-05	0.000261102	NUP160/NDC1/NUP133/XPO1/NUP50/NUP188/NUP93/NUP98/NUP155/NUP153/NUP210/NUP58/RANBP2/NUP205/POM121	15
R-HSA-2173789	TGF-beta receptor signaling activates SMADs	1.07986e-05	0.000261102	STRAP/ITGB5/XPO1/TGFB2/STUB1/TGFB1/ITGB8/MTMR4/CBL/ITGB6/USP15/ITGAV/SMAD4/ITGB1/ZFYVE9/TGFBR2/FBN1/SMAD3	18
R-HSA-9013424	RHOV GTPase cycle	1.10458e-05	0.000261102	DEPDC1B/CDC42/SPTBN1/USP9X/IQGAP1/CLTC/EPHA2/TPM3/PIK3R1/PAK1/DST/SH3RF1/VANGL1/PEAK1/CEP97/SPTAN1	16
R-HSA-159234	Transport of Mature mRNAs Derived from Intronless Transcripts	1.11177e-05	0.000261102	NUP160/NDC1/NUP133/NUP50/NUP188/NUP93/NUP98/NUP155/NUP153/NUP210/NCBP1/NUP58/EIF4E/RANBP2/NUP205/CPSF2/POM121	17
R-HSA-9035034	RHOF GTPase cycle	1.11177e-05	0.000261102	DEPDC1B/VAMP3/ACTN1/MCAM/SENP1/ARHGAP21/TMPO/AKAP12/DIAPH1/ESYT1/RHOF/DIAPH3/PIK3R1/ADD3/VANGL1/FAM169A/SRGAP2	17
R-HSA-141424	Amplification of signal from the kinetochores	1.16169e-05	0.000261102	PAFAH1B1/NUP160/KIF2A/NUP133/NDE1/XPO1/ZW10/BIRC5/MAPRE1/PPP2CB/NUP98/PPP2R5D/CLIP1/CDCA8/DYNC1LI2/KNL1/CENPO/INCENP/RANBP2/BUB1B/TAOK1/MAD2L1/CENPN/NDEL1/PLK1/BUB1/ZWILCH/CKAP5/ERCC6L	29
R-HSA-141444	Amplification of signal from unattached kinetochores via a MAD2 inhibitory signal	1.16169e-05	0.000261102	PAFAH1B1/NUP160/KIF2A/NUP133/NDE1/XPO1/ZW10/BIRC5/MAPRE1/PPP2CB/NUP98/PPP2R5D/CLIP1/CDCA8/DYNC1LI2/KNL1/CENPO/INCENP/RANBP2/BUB1B/TAOK1/MAD2L1/CENPN/NDEL1/PLK1/BUB1/ZWILCH/CKAP5/ERCC6L	29
R-HSA-913531	Interferon Signaling	1.17335e-05	0.000261102	NUP160/NDC1/NUP133/NEDD4/NUP50/NUP188/JAK2/SAMHD1/NUP93/TRIM14/RIGI/EIF4G2/NUP98/OAS3/OAS2/NUP155/KPNA1/EIF4G1/STAT1/GBP3/GBP1/EGR1/TRIM6/NUP153/NUP210/TRIM5/RSAD2/FLNB/HERC5/NUP58/EIF4A3/CAMK2D/NCAM1/EIF4E/RANBP2/NUP205/UBE2L6/IFNAR2/ADAR/JAK1/ARIH1/TRIM68/PTPN11/MX2/USP18/POM121/PTPN1/FLNA/PSMB8	49
R-HSA-69242	S Phase	1.32527e-05	0.000286309	CDC27/WAPL/PSME4/SMC1A/MCM2/MCM6/POLD3/ORC1/CDC45/CDC6/CDC23/PSMD8/POLA1/POLD2/CDKN1B/MCM3/RPA2/STAG1/CDK2/CDKN1A/PSME3/RPA1/CCNA1/CDK4/MYC/CCNA2/SKP2/PRIM2/CDCA5/POLE3/ANAPC1/RFC4/ORC5/MCM7/FEN1/ESCO2/CKS1B/PSMD2/CCNE2/PRIM1/TFDP1/PSMB8	42
R-HSA-5358565	Mismatch repair (MMR) directed by MSH2:MSH6 (MutSalpha)	1.36383e-05	0.000286309	MLH1/POLD3/MSH2/POLD2/MSH6/RPA2/PMS2/RPA1/EXO1	9
R-HSA-6804116	TP53 Regulates Transcription of Genes Involved in G1 Cell Cycle Arrest	1.36383e-05	0.000286309	CDKN1B/CDK2/CDKN1A/E2F8/CCNA1/TP53/CCNA2/E2F7/CCNE2	9
R-HSA-9013149	RAC1 GTPase cycle	1.43328e-05	0.000295317	ALS2/VRK2/DEPDC1B/TRIO/VAMP3/ARHGEF5/NCKAP1/PKN2/CDC42/TFRC/FERMT2/PLD1/MCAM/OPHN1/JAG1/ARHGEF18/DOCK8/ARHGAP21/ECT2/SOS1/DOCK7/GNA13/PLEKHG1/TMPO/PIK3CA/CHN1/VAV3/ARHGAP29/ESYT1/DIAPH3/IQGAP1/EPHA2/LBR/PIK3R1/IQGAP2/PAK1/ITGB1/TIAM1/ABR/ARHGAP35/RACGAP1/VANGL1/LEMD3/BCR/SRGAP2/CYFIP1	46
R-HSA-170822	Regulation of Glucokinase by Glucokinase Regulatory Protein	1.48728e-05	0.000295499	NUP160/NDC1/NUP133/NUP50/NUP188/NUP93/NUP98/NUP155/NUP153/NUP210/NUP58/RANBP2/NUP205/POM121	14
R-HSA-5619107	Defective TPR may confer susceptibility towards thyroid papillary carcinoma (TPC)	1.48728e-05	0.000295499	NUP160/NDC1/NUP133/NUP50/NUP188/NUP93/NUP98/NUP155/NUP153/NUP210/NUP58/RANBP2/NUP205/POM121	14
R-HSA-69618	Mitotic Spindle Checkpoint	1.83684e-05	0.000358548	CDC27/PAFAH1B1/NUP160/KIF2A/NUP133/NDE1/XPO1/ZW10/BIRC5/CDC23/MAPRE1/PPP2CB/NUP98/PPP2R5D/CLIP1/CDCA8/DYNC1LI2/KNL1/CENPO/INCENP/ANAPC1/RANBP2/BUB1B/TAOK1/MAD2L1/CENPN/NDEL1/PLK1/BUB1/ZWILCH/CKAP5/ERCC6L	32
R-HSA-9013026	RHOB GTPase cycle	2.05579e-05	0.000394368	ANLN/DEPDC1B/VAMP3/ARHGEF5/PKN2/TFRC/STK10/MCAM/OPHN1/ARHGAP21/ECT2/STARD8/DIAPH1/FLOT2/STARD13/DIAPH3/PIK3R1/ABR/ARHGAP35/RACGAP1/VANGL1/BCR/ARHGEF12	23
R-HSA-69190	DNA strand elongation	2.32184e-05	0.000437856	MCM2/MCM6/POLD3/CDC45/POLA1/POLD2/MCM3/RPA2/RPA1/PRIM2/RFC4/MCM7/FEN1/PRIM1	14
R-HSA-177243	Interactions of Rev with host cellular proteins	2.41859e-05	0.000448501	NUP160/NDC1/NUP133/XPO1/NUP50/NUP188/NUP93/NUP98/NUP155/NUP153/NUP210/NUP58/RANBP2/NUP205/POM121	15
R-HSA-69206	G1/S Transition	2.99712e-05	0.000539462	MCM10/MCM2/MCM6/RBL1/ORC1/CDC45/CDC6/PSMD8/POLA1/PPP2CB/CDKN1B/FBXO5/MCM3/RPA2/CDK2/CDKN1A/PSME3/RPA1/CCNA1/CDK4/MYC/CCNA2/SKP2/PRIM2/POLE3/ORC5/MCM7/RRM2/CKS1B/PSMD2/CCNE2/TYMS/PRIM1/TFDP1/PSMB8	35
R-HSA-5358508	Mismatch Repair	3.00608e-05	0.000539462	MLH1/POLD3/MSH2/POLD2/MSH6/RPA2/PMS2/RPA1/EXO1	9
R-HSA-9705671	SARS-CoV-2 activates/modulates innate and adaptive immune responses	3.10058e-05	0.000547587	CREBBP/NUP160/TAB2/NDC1/NUP133/NUP50/NUP188/SEC23A/NUP93/RIGI/NUP98/NUP155/IFIH1/STAT1/NUP153/BECN1/TRAF3/NUP210/MAP3K7/G3BP2/SEC24B/NUP58/SEC24D/RANBP2/NUP205/IFNAR2/JAK1/SEC24C/PTPN11/IRAK1/POM121/PIK3R4/CHUK/IKBKG	34
R-HSA-2467813	Separation of Sister Chromatids	3.41704e-05	0.000594047	CDC27/PAFAH1B1/NUP160/WAPL/KIF2A/PSME4/NUP133/SMC1A/NDE1/XPO1/ZW10/BIRC5/CDC23/PSMD8/MAPRE1/PPP2CB/NUP98/PPP2R5D/STAG1/TUBA1B/CLIP1/PSME3/CDCA8/DYNC1LI2/TUBB2B/KNL1/CENPO/CDCA5/INCENP/ANAPC1/RANBP2/BUB1B/TAOK1/MAD2L1/CENPN/NDEL1/PLK1/TUBA1A/TUBA1C/BUB1/ZWILCH/PSMD2/CKAP5/ERCC6L/PSMB8/TUBB3	46
R-HSA-180746	Nuclear import of Rev protein	3.54159e-05	0.000606229	NUP160/NDC1/NUP133/NUP50/NUP188/NUP93/NUP98/NUP155/NUP153/NUP210/NUP58/RANBP2/NUP205/POM121	14
R-HSA-68877	Mitotic Prometaphase	4.40644e-05	0.00074284	PAFAH1B1/NCAPD2/NUP160/WAPL/KIF2A/NUP133/SMC1A/NDE1/PCM1/XPO1/ZW10/BIRC5/CSNK2A1/MAPRE1/PPP2CB/NUP98/PPP2R5D/STAG1/NEK6/TUBA1B/CLIP1/CDCA8/DYNC1LI2/CDK5RAP2/TUBB2B/KNL1/TUBGCP4/CENPO/NME7/CDCA5/HAUS6/INCENP/RANBP2/BUB1B/CCNB2/TAOK1/MAD2L1/CENPN/NDEL1/PLK1/TUBA1A/TUBA1C/BUB1/ZWILCH/CKAP5/ERCC6L/DCTN1/TUBB3	48
R-HSA-2990846	SUMOylation	4.86043e-05	0.000803833	CREBBP/NUP160/NDC1/TP53BP1/NUP133/SMC1A/TOP2B/SENP1/PGR/AURKA/BIRC5/ESR1/NUP50/NUP188/NUP93/NUP98/NUP155/STAG1/NUP153/HERC2/NUP210/RPA1/CDCA8/MDC1/NUP58/TP53/SAE1/PARP1/CDKN2A/INCENP/XRCC4/RANBP2/XPC/NUP205/SENP2/SIN3A/SP3/PHC3/CBX2/NRIP1/POM121/NCOR2/SMC5/ZBED1/IKBKG	45
R-HSA-71387	Metabolism of carbohydrates	4.91273e-05	0.000803833	SLC25A13/NUP160/VCAN/GYG2/NDC1/PKM/NUP133/NDST1/HMMR/PGM1/NUP50/XYLB/NUP188/PYGL/PGK1/NUP93/XYLT1/PPP2CB/GYS1/MANBA/NUP98/TPI1/DSE/UST/PPP2R5D/GNPDA1/NUP155/SLC2A1/CHST3/PFKFB2/NUP153/NUP210/GNS/KHK/NUP58/SORD/PFKL/PGD/HSPG2/MDH2/PRPS1/EXT2/PFKM/RANBP2/HS2ST1/NUP205/HK1/B4GALT5/B4GALT3/CALM3/PGM2/SDC2/GLB1/HAS2/PGAM1/FUT10/HPSE/GPC5/EXT1/BGN/GPC6/AGRN/POM121/PAPSS2	64
R-HSA-70326	Glucose metabolism	5.02774e-05	0.000810728	SLC25A13/NUP160/NDC1/PKM/NUP133/NUP50/NUP188/PGK1/NUP93/PPP2CB/NUP98/TPI1/PPP2R5D/GNPDA1/NUP155/PFKFB2/NUP153/NUP210/NUP58/PFKL/MDH2/PFKM/RANBP2/NUP205/HK1/PGAM1/POM121	27
R-HSA-3000157	Laminin interactions	5.15065e-05	0.000818682	LAMC3/LAMA3/LAMB1/ITGA6/COL4A2/LAMC1/ITGAV/HSPG2/ITGB1/ITGA2/COL4A1/LAMA2/LAMB3	13
R-HSA-4085377	SUMOylation of SUMOylation proteins	5.28811e-05	0.000828692	NUP160/NDC1/NUP133/NUP50/NUP188/NUP93/NUP98/NUP155/NUP153/NUP210/NUP58/RANBP2/NUP205/POM121	14
R-HSA-1660516	Synthesis of PIPs at the early endosome membrane	6.05909e-05	0.000936324	PIK3C2A/MTMR2/MTMR4/INPP4B/PIKFYVE/MTMR12/MTM1/PIK3R4/INPP5F	9
R-HSA-373753	Nephrin family interactions	6.49769e-05	0.000990347	FYN/PIK3CB/ACTN1/SPTBN1/PIK3CA/IQGAP1/PIK3R1/CASK/KIRREL1/SPTAN1/CD2AP	11
R-HSA-983169	Class I MHC mediated antigen processing & presentation	8.8265e-05	0.00132711	KLHL13/CDC27/FBXL3/UBE3C/CUL3/HSPA5/VAMP3/SEC61A1/RNF4/BTBD1/PSME4/NEDD4/FBXW11/ITGB5/HUWE1/HECTD1/CDC23/PSMD8/TRIM9/SEC23A/STUB1/CUL2/TRIM37/UBE2D3/KLHL2/UBE4A/RNF19B/TRIM32/FBXW2/AREL1/BECN1/CANX/UBR4/HERC2/UBA1/RLIM/PSME3/TRAF7/FBXO11/HECW2/ITGAV/HERC3/HERC6/HERC5/SEC24B/NPEPPS/SKP2/SEC24D/ANAPC1/TRIP12/SH3RF1/UBE2L6/RNF111/UBE2Z/UBR1/KLHL21/DTX3L/RNF123/ERAP1/TAP1/FGG/FBXL14/RNF213/FBXW8/PSMD…	77
R-HSA-390466	Chaperonin-mediated protein folding	9.25081e-05	0.00137237	FBXL3/GNA15/GNB5/GNB1/XRN2/CSNK2A1/CCT4/FBXW2/FKBP9/TUBA1B/ARFGEF2/KIF13A/TUBB2B/TP53/VBP1/CCT2/TUBA1A/TUBA1C/GNG4/HDAC3/GNG12/CCNE2/GBA1/AP3M1/GNG10/TUBB3	26
R-HSA-168276	NS1 Mediated Effects on Host Pathways	0.000103803	0.00149993	NUP160/NDC1/NUP133/NUP50/NUP188/NUP93/NUP98/NUP155/KPNA1/NUP153/NUP210/NUP58/RANBP2/NUP205/POM121	15
R-HSA-9013420	RHOU GTPase cycle	0.000103803	0.00149993	DEPDC1B/CDC42/SPTBN1/USP9X/IQGAP1/CLTC/EPHA2/PIK3R1/PAK1/DST/VANGL1/PEAK1/SPTAN1/WWP2/SRGAP2	15
R-HSA-391251	Protein folding	0.0001115	0.00157813	FBXL3/GNA15/GNB5/GNB1/XRN2/CSNK2A1/CCT4/FBXW2/FKBP9/TUBA1B/ARFGEF2/KIF13A/TUBB2B/TP53/TBCD/VBP1/CCT2/TUBA1A/TUBA1C/GNG4/HDAC3/GNG12/CCNE2/GBA1/AP3M1/GNG10/TUBB3	27
R-HSA-5663202	Diseases of signal transduction by growth factor receptors and second messengers	0.000112051	0.00157813	CREBBP/FYN/GAB2/VCL/POLR2B/PIK3CB/PSME4/ERLEC1/LRP6/SEL1L/ARAF/ESR1/JAK2/PSMD8/MAPK1/MYH9/JAG1/TBL1X/ESRP1/PPP2CB/TGFB1/RNF43/CBL/PPFIBP1/DUSP16/CDKN1B/PPP2R5D/CSNK1A1/SPTBN1/FN1/STAT1/STRN/SOS1/ZMYM2/PIK3CA/CDKN1A/RAP1B/HIP1/PSME3/AP3B1/APC/OS9/NCBP1/MYC/ADAM10/IQGAP1/CLTC/SMAD4/TPM3/CAMK2D/PIK3R1/EGFR/MSN/ERLIN2/ADAM17/BCL2L11/RANBP2/ZFYVE9/CALM3/SHC1/TGFBR2/HEYL/VCP/SPRED1/FRS2/SMAD3/CTNNB1/IR…	85
R-HSA-9619665	EGR2 and SOX10-mediated initiation of Schwann cell myelination	0.000114245	0.00158891	CYP51A1/LAMB1/HMGCR/EGR2/LAMC1/SCD5/DAG1/POU3F2/TEAD1/LAMA2/MBP/SREBF2	12
R-HSA-5358606	Mismatch repair (MMR) directed by MSH2:MSH3 (MutSbeta)	0.000137555	0.00186644	MLH1/POLD3/MSH2/POLD2/RPA2/PMS2/RPA1/EXO1	8
R-HSA-69166	Removal of the Flap Intermediate	0.000137555	0.00186644	POLD3/POLA1/POLD2/RPA2/RPA1/PRIM2/FEN1/PRIM1	8
R-HSA-1660517	Synthesis of PIPs at the late endosome membrane	0.000147456	0.00197668	MTMR7/PIK3C2A/MTMR2/MTMR4/PIKFYVE/MTM1/PIK3R4	7
R-HSA-176187	Activation of ATR in response to replication stress	0.000157305	0.00208361	MCM10/MCM2/MCM6/ORC1/CDC45/CDC6/MCM3/RPA2/CDK2/RPA1/CHEK1/RFC4/ORC5/MCM7	14
R-HSA-9700206	Signaling by ALK in cancer	0.000169202	0.00218906	VCL/MAPK1/MYH9/PPFIBP1/FN1/STRN/PIK3CA/HIP1/CLTC/TPM3/PIK3R1/MSN/RANBP2/SHC1/FRS2/IRS1/RNF213/DCTN1	18
R-HSA-9725370	Signaling by ALK fusions and activated point mutants	0.000169202	0.00218906	VCL/MAPK1/MYH9/PPFIBP1/FN1/STRN/PIK3CA/HIP1/CLTC/TPM3/PIK3R1/MSN/RANBP2/SHC1/FRS2/IRS1/RNF213/DCTN1	18
R-HSA-69239	Synthesis of DNA	0.000193114	0.00246971	CDC27/PSME4/MCM2/MCM6/POLD3/ORC1/CDC45/CDC6/CDC23/PSMD8/POLA1/POLD2/MCM3/RPA2/CDK2/PSME3/RPA1/CCNA1/CCNA2/SKP2/PRIM2/POLE3/ANAPC1/RFC4/ORC5/MCM7/FEN1/PSMD2/CCNE2/PRIM1/PSMB8	31
R-HSA-180786	Extension of Telomeres	0.000198353	0.00250788	POLD3/TINF2/POLA1/POLD2/PPP6R3/RPA2/CDK2/POT1/RPA1/CCNA1/CCNA2/PRIM2/RFC4/FEN1/CHTF8/PRIM1/ANKRD28	17
R-HSA-9694516	SARS-CoV-2 Infection	0.000201961	0.00251719	CREBBP/VPS41/NUP160/TAB2/NDC1/NUP133/PALS1/GEMIN5/GANAB/GEMIN2/NUP50/NUP188/NRP1/SEC23A/PARP4/NUP93/RIGI/NUP98/MAN2A1/NUP155/CSNK1A1/IFIH1/STAT1/NUP153/BECN1/CANX/TRAF3/NUP210/YWHAQ/STT3A/MAP3K7/ST6GALNAC4/PARP9/G3BP2/SEC24B/NUP58/HSPG2/SEC24D/MGAT5/RANBP2/NUP205/IFNAR2/JAK1/ZDHHC3/VCP/MGAT2/SDC2/PARP14/SEC24C/ANO6/PTPN11/GPC5/GEMIN4/ZDHHC20/GPC6/IRAK1/AGRN/POM121/PIK3R4/UVRAG/CHUK/IKBKG	62
R-HSA-3108232	SUMO E3 ligases SUMOylate target proteins	0.000203613	0.00251719	CREBBP/NUP160/NDC1/TP53BP1/NUP133/SMC1A/TOP2B/PGR/AURKA/BIRC5/ESR1/NUP50/NUP188/NUP93/NUP98/NUP155/STAG1/NUP153/HERC2/NUP210/RPA1/CDCA8/MDC1/NUP58/TP53/PARP1/CDKN2A/INCENP/XRCC4/RANBP2/XPC/NUP205/SIN3A/SP3/PHC3/CBX2/NRIP1/POM121/NCOR2/SMC5/ZBED1/IKBKG	42
R-HSA-2995410	Nuclear Envelope (NE) Reassembly	0.000206688	0.00252711	VRK2/NUP160/NDC1/NUP133/TNPO1/NUP188/NUP93/NUP98/NUP155/TMPO/TUBA1B/TUBB2B/NUP58/LBR/NUP205/CCNB2/TUBA1A/TUBA1C/LEMD3/POM121/PPP2R2A/TUBB3	22
R-HSA-3232142	SUMOylation of ubiquitinylation proteins	0.000218857	0.00264682	NUP160/NDC1/NUP133/NUP50/NUP188/NUP93/NUP98/NUP155/NUP153/NUP210/NUP58/RANBP2/NUP205/POM121	14
R-HSA-4570464	SUMOylation of RNA binding proteins	0.000230496	0.0027576	NUP160/NDC1/NUP133/NUP50/NUP188/NUP93/NUP98/NUP155/NUP153/NUP210/NUP58/RANBP2/NUP205/PHC3/CBX2/POM121	16
R-HSA-3700989	Transcriptional Regulation by TP53	0.000245598	0.00290702	CREBBP/FAS/POLR2B/RRM2B/TAF2/NUAK1/MLH1/TIGAR/RBL1/AURKA/TPX2/BIRC5/CCNK/SUPT16H/MSH2/BRPF3/PRMT5/CSNK2A1/RBBP8/NBN/PPP2CB/GTF2H1/CDKN1B/PRKAB1/MAPK14/RPA2/PMS2/CDK2/AGO2/CDKN1A/CNOT1/DYRK2/E2F8/CCNT1/SESN2/RPA1/SCO1/CCNA1/YWHAQ/GLS2/TTC5/BRIP1/MDC1/LRPPRC/CNOT6L/FANCI/TP53/CARM1/FANCD2/CCNA2/IGFBP3/CDKN2A/SSRP1/CHEK1/CNOT8/FANCC/HIPK1/TOPBP1/RFC4/E2F7/PIP4K2C/CDK12/CRADD/FOS/EXO1/CCNE2/TCEA1/CHM…	72
R-HSA-110373	Resolution of AP sites via the multiple-nucleotide patch replacement pathway	0.000253346	0.00295442	POLD3/APEX1/POLD2/RPA2/PARP2/RPA1/PARP1/POLE3/RFC4/FEN1/PARG	11
R-HSA-3000178	ECM proteoglycans	0.000254913	0.00295442	VCAN/LAMA3/ITGB5/LAMB1/TGFB2/TGFB1/SPARC/ITGB6/FN1/COL4A2/LAMC1/ITGAV/APP/HSPG2/NCAM1/ITGB1/ITGA2/DAG1/BGN/COL4A1/AGRN/LAMA2	22
R-HSA-69183	Processive synthesis on the lagging strand	0.000260405	0.00298696	POLD3/POLA1/POLD2/RPA2/RPA1/PRIM2/FEN1/PRIM1	8
R-HSA-168325	Viral Messenger RNA Synthesis	0.000264883	0.00300731	NUP160/POLR2B/NDC1/NUP133/NUP50/NUP188/NUP93/NUP98/NUP155/NUP153/NUP210/NUP58/RANBP2/NUP205/POM121	15
R-HSA-166520	Signaling by NTRKs	0.000271218	0.00304814	AP2B1/FYN/PIK3CB/RHOA/MEF2A/CRKL/MAPK1/PPP2CB/RAPGEF1/MAPK14/PPP2R5D/MAPKAPK3/SOS1/EGR1/PIK3CA/EGR2/ATF1/MAP2K5/TCF12/PCSK6/CLTC/PIK3R1/TIAM1/SHC1/AP2M1/MAPKAPK2/FRS2/IRS1/FOS/PTPN11/EGR3/NELFB/NRAS	33
R-HSA-6796648	TP53 Regulates Transcription of DNA Repair Genes	0.000296248	0.00329614	POLR2B/MLH1/CCNK/SUPT16H/MSH2/GTF2H1/PMS2/CCNT1/MDC1/FANCI/TP53/FANCD2/SSRP1/CHEK1/FANCC/CDK12/FOS/TCEA1/NELFB	19
R-HSA-6791312	TP53 Regulates Transcription of Cell Cycle Genes	0.000303558	0.00334404	RBL1/AURKA/CDKN1B/CDK2/CDKN1A/CNOT1/E2F8/CCNA1/CNOT6L/TP53/CARM1/CCNA2/CNOT8/E2F7/CCNE2/TFDP1	16
R-HSA-9009391	Extra-nuclear estrogen signaling	0.000312755	0.00338321	GNAI3/PRKCZ/GNB5/GNB1/XPO1/ESR1/MAPK1/CDKN1B/STRN/PIK3CA/GNAI1/PIK3R1/EGFR/CALM3/SHC1/GNG4/PTK2/FOS/BCL2/GNG12/NRAS/GNG10	22
R-HSA-5685939	HDR through MMEJ (alt-NHEJ)	0.000313195	0.00338321	LIG3/RBBP8/NBN/PARP2/BRCA2/PARP1/FEN1	7
R-HSA-9703465	Signaling by FLT3 fusion proteins	0.000335911	0.00359371	GAB2/SPTBN1/SOS1/ZMYM2/PIK3CA/CDKN1A/PIK3R1/MYO18A/NRAS	9
R-HSA-191273	Cholesterol biosynthesis	0.000376495	0.00391495	CYP51A1/IDI1/FDFT1/SQLE/HMGCS1/HMGCR/DHCR24/LBR/FDPS/DHCR7/SREBF2	11
R-HSA-3000170	Syndecan interactions	0.000376495	0.00391495	ACTN1/ITGB5/ITGA6/TGFB1/FN1/THBS1/ITGAV/CASK/ITGB1/ITGA2/SDC2	11
R-HSA-9615933	Postmitotic nuclear pore complex (NPC) reformation	0.000376495	0.00391495	NUP160/NDC1/NUP133/TNPO1/NUP188/NUP93/NUP98/NUP155/NUP58/NUP205/POM121	11
R-HSA-6806834	Signaling by MET	0.000463786	0.00477799	LAMC3/LAMA3/LAMB1/CRKL/RAPGEF1/CBL/FN1/SOS1/DOCK7/PIK3CA/RAP1B/LAMC1/PIK3R1/ITGB1/SHC1/ITGA2/PTK2/PTPN11/PTPN1/LAMA2/LAMB3/NRAS	22
R-HSA-9013148	CDC42 GTPase cycle	0.000494311	0.00504574	DEPDC1B/TRIO/VAMP3/ARHGEF5/CDC42/TFRC/PLD1/OPHN1/DOCK8/DNMBP/ARHGAP21/ECT2/DOCK7/GNA13/PLEKHG1/TMPO/CHN1/STARD8/STARD13/VAV3/ARHGAP29/DIAPH3/IQGAP1/LBR/PIK3R1/IQGAP2/PAK1/TIAM1/ABR/ARHGAP35/RACGAP1/VANGL1/BCR/ARHGEF12/CDC42BPB/SRGAP2	36
R-HSA-373752	Netrin-1 signaling	0.000511115	0.00516984	FYN/TRIO/NTN1/NEO1/CDC42/ABLIM1/MAPK14/UNC5A/TRPC6/PAK1/PTK2/ROBO1/PTPN11/SIAH2/UNC5C/SLIT3	16
R-HSA-69186	Lagging Strand Synthesis	0.000539014	0.00537791	POLD3/POLA1/POLD2/RPA2/RPA1/PRIM2/RFC4/FEN1/PRIM1	9
R-HSA-8875878	MET promotes cell motility	0.00054154	0.00537791	LAMC3/LAMA3/LAMB1/CRKL/RAPGEF1/FN1/DOCK7/RAP1B/LAMC1/ITGB1/ITGA2/PTK2/LAMA2/LAMB3	14
R-HSA-9682385	FLT3 signaling in disease	0.000546186	0.00537791	GAB2/CBL/SPTBN1/SOS1/ZMYM2/PIK3CA/CDKN1A/PIK3R1/PTPN11/MYO18A/NRAS	11
R-HSA-6811442	Intra-Golgi and retrograde Golgi-to-ER traffic	0.000556838	0.00543469	M6PR/PAFAH1B1/CYTH3/VAMP3/KIF1B/KIF26A/KIF2A/NSF/KIF3C/TMED2/ZW10/KIF4A/ARCN1/RGP1/MAN2A1/TUBA1B/KIF1A/COG6/DYNC1LI2/COG2/GOLGA1/TUBB2B/KIF23/KIF11/NAA30/GALNT2/SURF4/USP6NL/BICD1/NBAS/RACGAP1/KIF15/COG5/DCTN5/TUBA1A/TUBA1C/RAB43/GCC1/COPB2/IGF2R/KIF13B/DCTN1/VPS52/TUBB3	44
R-HSA-1500931	Cell-Cell communication	0.000643371	0.00622465	FYN/PIK3CB/LAMA3/SDK2/ACTN1/PALS1/FERMT2/ITGA6/CDH6/SPTBN1/PIK3CA/IQGAP1/PIK3R1/CASK/ITGB1/DST/CLDN1/PRKCI/ILK/CTNNB1/PTK2/NECTIN3/PTPN11/CADM1/KIRREL1/CLDN6/CD47/LAMB3/FLNA/SPTAN1/CD2AP	31
R-HSA-6804756	Regulation of TP53 Activity through Phosphorylation	0.00074238	0.00712065	TAF2/NUAK1/AURKA/TPX2/SUPT16H/CSNK2A1/RBBP8/NBN/PRKAB1/MAPK14/RPA2/CDK2/DYRK2/RPA1/CCNA1/BRIP1/TP53/CCNA2/SSRP1/CHEK1/HIPK1/TOPBP1/RFC4/EXO1	24
R-HSA-195258	RHO GTPase Effectors	0.000760736	0.00723434	KDM1A/DVL2/PAFAH1B1/NUP160/NCKAP1/PKN2/RHOA/PRKCZ/KIF2A/NUP133/PFN2/CDC42/NDE1/PPP1R12B/XPO1/ZW10/BIRC5/ABL1/MAPK1/MYH9/MAPRE1/PPP2CB/NUP98/CDKN1B/MAPK14/PPP2R5D/TUBA1B/CLIP1/DIAPH1/MYH10/YWHAQ/CDCA8/DYNC1LI2/TUBB2B/KNL1/CENPO/DIAPH3/IQGAP1/IQGAP2/PAK1/INCENP/ITGB1/RANBP2/BUB1B/CALM3/TAOK1/MAD2L1/CENPN/NDEL1/PLK1/TUBA1A/TUBA1C/CTNNB1/PTK2/BUB1/ZWILCH/CKAP5/ERCC6L/PIK3R4/FLNA/PRC1/TUBB3/SRGAP2/CYF…	64
R-HSA-6784531	tRNA processing in the nucleus	0.000857844	0.00808868	NUP160/NDC1/NUP133/NUP50/NUP188/RTCB/NUP93/POP1/NUP98/NUP155/NUP153/NUP210/NUP58/RANBP2/NUP205/CLP1/POM121	17
R-HSA-187037	Signaling by NTRK1 (TRKA)	0.000925725	0.00865539	AP2B1/PIK3CB/RHOA/MEF2A/CRKL/MAPK1/PPP2CB/RAPGEF1/MAPK14/PPP2R5D/MAPKAPK3/SOS1/EGR1/PIK3CA/EGR2/ATF1/MAP2K5/TCF12/CLTC/PIK3R1/SHC1/AP2M1/MAPKAPK2/FRS2/IRS1/FOS/EGR3/NRAS	28
R-HSA-174417	Telomere C-strand (Lagging Strand) Synthesis	0.000956479	0.00886756	POLD3/TINF2/POLA1/POLD2/RPA2/POT1/RPA1/PRIM2/RFC4/FEN1/CHTF8/PRIM1	12
R-HSA-68886	M Phase	0.000964357	0.00886756	CDC27/PAFAH1B1/NCAPD2/VRK2/NUP160/NDC1/WAPL/KIF2A/PSME4/NUP133/SMC1A/NDE1/PCM1/XPO1/TNPO1/ZW10/BIRC5/NUP50/CDC23/NUP188/PSMD8/MAPK1/CSNK2A1/MAPRE1/NUP93/PPP2CB/NUP98/FBXO5/PPP2R5D/NUP155/STAG1/NEK6/MASTL/TMPO/TUBA1B/NUP153/CLIP1/PSME3/NUP210/CDCA8/DYNC1LI2/CDK5RAP2/TUBB2B/KIF23/KNL1/TUBGCP4/CENPO/NUP58/NME7/LBR/CDCA5/NCAPG2/HAUS6/INCENP/NCAPD3/ANAPC1/RANBP2/NUP205/BUB1B/CCNB2/TAOK1/MAD2L1/CENPN/N…	78
R-HSA-162587	HIV Life Cycle	0.00097428	0.00888537	NUP160/POLR2B/NDC1/TAF2/NUP133/XRCC5/XPO1/CCNK/SUPT16H/NUP50/NUP188/RNMT/NUP93/NUP98/GTF2H1/RNGTT/NUP155/KPNA1/VPS4B/NUP153/CCNT1/NUP210/NCBP1/HMGA1/NUP58/SSRP1/XRCC4/RANBP2/NUP205/FEN1/TCEA1/NELFB/POM121/XRCC6	34
R-HSA-73893	DNA Damage Bypass	0.00100062	0.00905143	RAD18/POLD3/USP10/POLD2/RPA2/RPA1/DTL/POLE3/UBE2L6/USP1/RFC4/VCP/DDB1/POLH/NPLOC4	15
R-HSA-5693538	Homology Directed Repair	0.00101845	0.0091384	LIG3/RAD51/RNF4/TP53BP1/POLD3/ABL1/RBBP8/NBN/POLD2/NSD2/TIMELESS/RNF8/RPA2/CDK2/HERC2/PARP2/RPA1/CCNA1/BRIP1/MDC1/BRCA2/PARP1/CCNA2/POLE3/CHEK1/TOPBP1/RFC4/SPIDR/FEN1/POLH/EXO1/ERCC4	32
R-HSA-3656237	Defective EXT2 causes exostoses 2	0.00106388	0.00939454	HSPG2/EXT2/SDC2/GPC5/EXT1/GPC6/AGRN	7
R-HSA-3656253	Defective EXT1 causes exostoses 1, TRPS2 and CHDS	0.00106388	0.00939454	HSPG2/EXT2/SDC2/GPC5/EXT1/GPC6/AGRN	7
R-HSA-390471	Association of TriC/CCT with target proteins during biosynthesis	0.00109828	0.00954671	FBXL3/XRN2/CCT4/FBXW2/FKBP9/ARFGEF2/KIF13A/TP53/CCT2/HDAC3/CCNE2/GBA1/AP3M1	13
R-HSA-73933	Resolution of Abasic Sites (AP sites)	0.00109828	0.00954671	LIG3/POLD3/APEX1/POLD2/RPA2/PARP2/RPA1/PARP1/POLE3/NEIL2/RFC4/FEN1/PARG	13
R-HSA-76002	Platelet activation, signaling and aggregation	0.00113571	0.00979557	FYN/PRKCH/VCL/HSPA5/PIK3CB/GNA15/GNAI3/RHOA/PRKCZ/GNB5/CDC42/WDR1/ACTN1/GNB1/APLP2/TGFB2/BRPF3/ITPR3/MAPK1/TGFB1/MAPK14/SPARC/FN1/SOS1/GNA13/PIK3CA/RAP1B/GNAI1/CALU/VAV3/TRPC6/THBS1/APP/PIK3R1/GNA12/ENDOD1/CYRIB/APOOL/CD109/CALM3/SHC1/GNG4/PTK2/FGG/GNG12/PTPN11/F2R/PROS1/PTPN1/FLNA/PSAP/GNG10/SELENOP	53
R-HSA-72202	Transport of Mature Transcript to Cytoplasm	0.00114566	0.00980538	NUP160/NDC1/NUP133/NUP50/NUP188/POLDIP3/THOC5/NUP93/CASC3/NUP98/NUP155/FYTTD1/NUP153/NUP210/NCBP1/NUP58/EIF4A3/EIF4E/RANBP2/NUP205/CPSF2/POM121	22
R-HSA-1566948	Elastic fibre formation	0.00120071	0.0101981	MFAP3/ITGB5/TGFB2/TGFB1/ITGB8/ITGB6/LOXL3/EFEMP1/FN1/LOXL2/ITGAV/FBN2/ITGB1/FBN1	14
R-HSA-210993	Tie2 Signaling	0.00122275	0.0103066	PIK3CB/SOS1/PIK3CA/PIK3R1/ANGPT1/SHC1/PTPN11/NRAS	8
R-HSA-983168	Antigen processing: Ubiquitination & Proteasome degradation	0.0014445	0.0120842	KLHL13/CDC27/FBXL3/UBE3C/CUL3/RNF4/BTBD1/PSME4/NEDD4/FBXW11/HUWE1/HECTD1/CDC23/PSMD8/TRIM9/STUB1/CUL2/TRIM37/UBE2D3/KLHL2/UBE4A/RNF19B/TRIM32/FBXW2/AREL1/UBR4/HERC2/UBA1/RLIM/PSME3/TRAF7/FBXO11/HECW2/HERC3/HERC6/HERC5/NPEPPS/SKP2/ANAPC1/TRIP12/SH3RF1/UBE2L6/RNF111/UBE2Z/UBR1/KLHL21/DTX3L/RNF123/FBXL14/RNF213/FBXW8/PSMD2/KLHL11/PJA1/SIAH2/RNF41/ASB13/KLHL9/PJA2/PSMB8	60
R-HSA-9680350	Signaling by CSF1 (M-CSF) in myeloid cells	0.00147307	0.0122312	FYN/GAB2/PIK3CB/THOC5/CBL/STAT1/SOS1/PIK3CA/PIK3R1/SHC1/PTPN11	11
R-HSA-159236	Transport of Mature mRNA derived from an Intron-Containing Transcript	0.00148731	0.012258	NUP160/NDC1/NUP133/NUP50/NUP188/POLDIP3/THOC5/NUP93/CASC3/NUP98/NUP155/FYTTD1/NUP153/NUP210/NCBP1/NUP58/EIF4A3/RANBP2/NUP205/POM121	20
R-HSA-9634597	GPER1 signaling	0.00153287	0.0125406	GNAI3/GNB5/GNB1/FN1/GNAI1/ADCY3/ITGB1/SHC1/ADCY9/ADCY1/GPER1/GNG4/GNG12/GNG10	14
R-HSA-9013409	RHOJ GTPase cycle	0.00161531	0.012998	DEPDC1B/TRIO/VAMP3/CDC42/TFRC/OPHN1/DOCK8/ARHGAP21/TMPO/DIAPH3/PIK3R1/PAK1/ARHGAP35/VANGL1/WWP2/CDC42BPB	16
R-HSA-373760	L1CAM interactions	0.00161821	0.012998	AP2B1/KIF4A/NRCAM/LAMB1/DPYSL2/NRP1/MAPK1/CSNK2A1/HSPA8/SPTBN1/TUBA1B/LAMC1/TUBB2B/ITGAV/CLTC/EGFR/MSN/PAK1/NCAM1/ITGB1/AP2M1/ITGA2/TUBA1A/TUBA1C/SPTBN2/SCN4B/SPTAN1/TUBB3	28
R-HSA-5688426	Deubiquitination	0.00162383	0.012998	ZRANB1/MAT2B/RHOA/PSME4/MUL1/ESR1/PSMD8/JOSD1/HIF1A/USP10/TGFB1/RIGI/USP5/ACTR8/USP4/IFIH1/USP34/IDE/USP22/USP9X/BECN1/INO80/TRAF3/PSME3/CCNA1/APC/MAP3K7/USP15/USP37/MYC/RIPK1/STAMBPL1/TP53/FOXK2/SMAD4/ASXL2/CCNA2/SKP2/TNIP1/USP12/UCHL1/USP24/TGFBR2/BAP1/RNF123/KDM1B/VCP/SMAD3/ASXL1/USP19/HCFC1/PSMD2/SIAH2/USP18/TRRAP/PSMB8/MBD5/IKBKG	58
R-HSA-201556	Signaling by ALK	0.00165715	0.01317	PIK3CB/HIF1A/PIK3CA/MYC/PIK3R1/SHC1/FRS2/IRS1/SIN3A/HDAC3	10
R-HSA-5637810	Constitutive Signaling by EGFRvIII	0.00176693	0.0138447	CBL/SOS1/PIK3CA/PIK3R1/EGFR/SHC1/NRAS	7
R-HSA-5637812	Signaling by EGFRvIII in Cancer	0.00176693	0.0138447	CBL/SOS1/PIK3CA/PIK3R1/EGFR/SHC1/NRAS	7
R-HSA-9679506	SARS-CoV Infections	0.00189927	0.0147775	KDM1A/CREBBP/AP2B1/VPS41/NUP160/CUL3/TAB2/NDC1/NUP133/PALS1/GEMIN5/GANAB/RCOR1/GEMIN2/NUP50/NUP188/JAK2/NRP1/SEC23A/PARP4/NUP93/RIGI/NUP98/PTGES3/MAN2A1/NUP155/CSNK1A1/IFIH1/STAT1/SOS1/NUP153/BECN1/CANX/TRAF3/NUP210/YWHAQ/STT3A/MAP3K7/ST6GALNAC4/RIPK1/FXYD6/PARP9/G3BP2/SEC24B/NUP58/SMAD4/HSPG2/ITGB1/SEC24D/MGAT5/RANBP2/NUP205/EEF1A1/IFNAR2/AP2M1/JAK1/ZDHHC3/VCP/SMAD3/MGAT2/SDC2/PARP14/SEC24C/ANO6…	76
R-HSA-5626467	RHO GTPases activate IQGAPs	0.00197845	0.0152105	CDC42/TUBA1B/CLIP1/TUBB2B/IQGAP1/IQGAP2/CALM3/TUBA1A/TUBA1C/CTNNB1/TUBB3	11
R-HSA-2173793	Transcriptional activity of SMAD2/SMAD3:SMAD4 heterotrimer	0.00198225	0.0152105	RBL1/CCNK/MAPK1/UBE2D3/STAT1/TGIF2/USP9X/CCNT1/MYC/SMAD4/PARP1/RNF111/SMAD3/NCOR2/TFDP1	15
R-HSA-2129379	Molecules associated with elastic fibres	0.00220667	0.0168165	MFAP3/ITGB5/TGFB2/TGFB1/ITGB8/ITGB6/EFEMP1/FN1/ITGAV/FBN2/ITGB1/FBN1	12
R-HSA-69205	G1/S-Specific Transcription	0.00227435	0.0172144	RBL1/ORC1/CDC45/CDC6/POLA1/FBXO5/CCNA1/RRM2/TYMS/TFDP1	10
R-HSA-379724	tRNA Aminoacylation	0.00235201	0.0176819	LARS2/SARS1/IARS2/AARS1/EARS2/RARS1/DARS2/LARS1/YARS1/WARS1/FARS2/PARS2/IARS1	13
R-HSA-69231	Cyclin D associated events in G1	0.00242831	0.0180121	RBL1/JAK2/ABL1/PPP2CB/CDKN1B/CDK2/CDKN1A/CDK4/SKP2/CDKN2A/CKS1B/CCNE2/TFDP1/PPP2R2A	14
R-HSA-69236	G1 Phase	0.00242831	0.0180121	RBL1/JAK2/ABL1/PPP2CB/CDKN1B/CDK2/CDKN1A/CDK4/SKP2/CDKN2A/CKS1B/CCNE2/TFDP1/PPP2R2A	14
R-HSA-9673767	Signaling by PDGFRA transmembrane, juxtamembrane and kinase domain mutants	0.00248012	0.0181544	PIK3CB/STAT1/SOS1/PIK3CA/PIK3R1/NRAS	6
R-HSA-9673770	Signaling by PDGFRA extracellular domain mutants	0.00248012	0.0181544	PIK3CB/STAT1/SOS1/PIK3CA/PIK3R1/NRAS	6
R-HSA-2730905	Role of LAT2/NTAL/LAB on calcium mobilization	0.00278326	0.0201087	FYN/GAB2/PIK3CB/SOS1/PIK3CA/PIK3R1/SHC1	7
R-HSA-9703648	Signaling by FLT3 ITD and TKD mutants	0.00278326	0.0201087	GAB2/SOS1/PIK3CA/CDKN1A/PIK3R1/PTPN11/NRAS	7
R-HSA-512988	Interleukin-3, Interleukin-5 and GM-CSF signaling	0.00301617	0.0216509	FYN/GAB2/PIK3CB/JAK2/CRKL/IL2RB/RAPGEF1/CBL/SOS1/PIK3CA/PIK3R1/SHC1/JAK1/PTPN11	14
R-HSA-186763	Downstream signal transduction	0.00306338	0.0217096	PIK3CB/CRKL/RAPGEF1/STAT1/SOS1/PIK3CA/PIK3R1/RASA1/PTPN11/NRAS	10
R-HSA-983170	Antigen Presentation: Folding, assembly and peptide loading of class I MHC	0.00306338	0.0217096	HSPA5/SEC23A/BECN1/CANX/SEC24B/SEC24D/ERAP1/TAP1/SEC24C/PIK3R4	10
R-HSA-69275	G2/M Transition	0.0034394	0.0242201	PAFAH1B1/PSME4/HMMR/FBXW11/NDE1/PPP1R12B/PCM1/XPO1/AURKA/TPX2/PSMD8/MYBL2/MAPRE1/PPP2CB/FOXM1/OPTN/CDK2/TUBA1B/CDKN1A/PSME3/CCNA1/BORA/CDK5RAP2/TUBB2B/TUBGCP4/PHLDA1/TP53/NME7/CCNA2/HAUS6/CCNB2/PLK1/TUBA1A/TUBA1C/PSMD2/CKAP5/PSMB8/DCTN1/PPP2R2A/TUBB3	40
R-HSA-69273	Cyclin A/B1/B2 associated events during G2/M transition	0.00352197	0.0243395	XPO1/PPP2CB/FOXM1/CDK2/CCNA1/CCNA2/CCNB2/PLK1/PPP2R2A	9
R-HSA-9006115	Signaling by NTRK2 (TRKB)	0.00352197	0.0243395	FYN/SOS1/PIK3CA/PIK3R1/TIAM1/SHC1/FRS2/PTPN11/NRAS	9
R-HSA-9006335	Signaling by Erythropoietin	0.00352197	0.0243395	PIK3CB/JAK2/CRKL/RAPGEF1/SOS1/PIK3CA/PIK3R1/SHC1/NRAS	9
R-HSA-983189	Kinesins	0.00355422	0.0244108	KIF1B/KIF26A/KIF2A/KIF3C/KIF4A/TUBA1B/KIF1A/TUBB2B/KIF23/KIF11/RACGAP1/KIF15/TUBA1A/TUBA1C/KIF13B/TUBB3	16
R-HSA-5689896	Ovarian tumor domain proteases	0.0036156	0.02468	ZRANB1/RHOA/ESR1/RIGI/IFIH1/TRAF3/APC/RIPK1/TP53/TNIP1/VCP/IKBKG	12
R-HSA-6811440	Retrograde transport at the Trans-Golgi-Network	0.00371566	0.0252083	M6PR/VAMP3/NSF/RGP1/COG6/COG2/GOLGA1/NAA30/USP6NL/COG5/RAB43/GCC1/IGF2R/VPS52	14
R-HSA-9705683	SARS-CoV-2-host interactions	0.00374629	0.0252621	CREBBP/VPS41/NUP160/TAB2/NDC1/NUP133/PALS1/GEMIN5/GEMIN2/NUP50/NUP188/SEC23A/NUP93/RIGI/NUP98/NUP155/IFIH1/STAT1/NUP153/BECN1/TRAF3/NUP210/YWHAQ/MAP3K7/G3BP2/SEC24B/NUP58/SEC24D/RANBP2/NUP205/IFNAR2/JAK1/SEC24C/PTPN11/GEMIN4/IRAK1/POM121/PIK3R4/UVRAG/CHUK/IKBKG	41
R-HSA-445144	Signal transduction by L1	0.00393561	0.026197	NRP1/MAPK1/CSNK2A1/ITGAV/EGFR/PAK1/NCAM1/ITGB1	8
R-HSA-5651801	PCNA-Dependent Long Patch Base Excision Repair	0.00393561	0.026197	POLD3/APEX1/POLD2/RPA2/RPA1/POLE3/RFC4/FEN1	8
R-HSA-2682334	EPH-Ephrin signaling	0.00395557	0.026197	AP2B1/FYN/RHOA/CDC42/EPHA6/MYH9/EPHB6/EFNB3/MYH10/VAV3/EPHA7/ADAM10/CLTC/EPHA2/RASA1/PAK1/TIAM1/AP2M1/PTK2/SDC2/EPHA10/EPHB4	22
R-HSA-110314	Recognition of DNA damage by PCNA-containing replication complex	0.00405584	0.0263898	RAD18/POLD3/POLD2/RPA2/RPA1/DTL/POLE3/USP1/RFC4/DDB1	10
R-HSA-2173795	Downregulation of SMAD2/3:SMAD4 transcriptional activity	0.00405584	0.0263898	MAPK1/UBE2D3/STAT1/TGIF2/USP9X/SMAD4/PARP1/RNF111/SMAD3/NCOR2	10
R-HSA-8874081	MET activates PTK2 signaling	0.00405584	0.0263898	LAMC3/LAMA3/LAMB1/FN1/LAMC1/ITGB1/ITGA2/PTK2/LAMA2/LAMB3	10
R-HSA-933543	NF-kB activation through FADD/RIP-1 pathway mediated by caspase-8 and -10	0.00409104	0.0264641	RIGI/IFIH1/RIPK1/FADD/CHUK/IKBKG	6
R-HSA-453274	Mitotic G2-G2/M phases	0.00414041	0.0266286	PAFAH1B1/PSME4/HMMR/FBXW11/NDE1/PPP1R12B/PCM1/XPO1/AURKA/TPX2/PSMD8/MYBL2/MAPRE1/PPP2CB/FOXM1/OPTN/CDK2/TUBA1B/CDKN1A/PSME3/CCNA1/BORA/CDK5RAP2/TUBB2B/TUBGCP4/PHLDA1/TP53/NME7/CCNA2/HAUS6/CCNB2/PLK1/TUBA1A/TUBA1C/PSMD2/CKAP5/PSMB8/DCTN1/PPP2R2A/TUBB3	40
R-HSA-174437	Removal of the Flap Intermediate from the C-strand	0.00419369	0.026663	POLD3/TINF2/POLD2/RPA2/POT1/RPA1/FEN1	7
R-HSA-9034015	Signaling by NTRK3 (TRKC)	0.00419369	0.026663	SOS1/PIK3CA/PIK3R1/SHC1/IRS1/NELFB/NRAS	7
R-HSA-71406	Pyruvate metabolism and Citric Acid (TCA) cycle	0.00442426	0.0279692	PDK2/CS/SDHA/L2HGDH/DLD/ACO2/OGDH/NNT/DLST/SUCLA2/SDHC/MDH2/DLAT/IDH3A/SUCLG2	15
R-HSA-8856688	Golgi-to-ER retrograde transport	0.00448281	0.0281792	PAFAH1B1/KIF1B/KIF26A/KIF2A/NSF/KIF3C/TMED2/ZW10/KIF4A/ARCN1/TUBA1B/KIF1A/DYNC1LI2/TUBB2B/KIF23/KIF11/GALNT2/SURF4/BICD1/NBAS/RACGAP1/KIF15/DCTN5/TUBA1A/TUBA1C/COPB2/KIF13B/DCTN1/TUBB3	29
R-HSA-166166	MyD88-independent TLR4 cascade	0.00455968	0.0283421	SARM1/TAB2/MEF2A/FBXW11/MAPK1/PPP2CB/UBE2D3/MAPK14/PPP2R5D/MAPKAPK3/ATF1/TRAF3/MAP3K7/RIPK1/TP53/APP/NLRX1/MAPKAPK2/FADD/FOS/PTPN11/IRAK1/USP18/CHUK/IKBKG	25
R-HSA-937061	TRIF(TICAM1)-mediated TLR4 signaling	0.00455968	0.0283421	SARM1/TAB2/MEF2A/FBXW11/MAPK1/PPP2CB/UBE2D3/MAPK14/PPP2R5D/MAPKAPK3/ATF1/TRAF3/MAP3K7/RIPK1/TP53/APP/NLRX1/MAPKAPK2/FADD/FOS/PTPN11/IRAK1/USP18/CHUK/IKBKG	25
R-HSA-174411	Polymerase switching on the C-strand of the telomere	0.00476033	0.0292354	POLD3/TINF2/POLA1/POLD2/POT1/PRIM2/RFC4/CHTF8/PRIM1	9
R-HSA-2173788	Downregulation of TGF-beta receptor signaling	0.00476033	0.0292354	STRAP/XPO1/STUB1/TGFB1/MTMR4/USP15/ZFYVE9/TGFBR2/SMAD3	9
R-HSA-6811434	COPI-dependent Golgi-to-ER retrograde traffic	0.00478221	0.0292354	KIF1B/KIF26A/KIF2A/NSF/KIF3C/TMED2/ZW10/KIF4A/ARCN1/TUBA1B/KIF1A/TUBB2B/KIF23/KIF11/SURF4/NBAS/RACGAP1/KIF15/TUBA1A/TUBA1C/COPB2/KIF13B/TUBB3	23
R-HSA-168164	Toll Like Receptor 3 (TLR3) Cascade	0.00498641	0.0303171	SARM1/TAB2/MEF2A/FBXW11/MAPK1/PPP2CB/UBE2D3/MAPK14/PPP2R5D/MAPKAPK3/ATF1/TRAF3/MAP3K7/RIPK1/TP53/APP/NLRX1/MAPKAPK2/FADD/FOS/IRAK1/USP18/CHUK/IKBKG	24
R-HSA-1445148	Translocation of SLC2A4 (GLUT4) to the plasma membrane	0.00531381	0.0321322	TBC1D1/MYH9/PRKAB1/EXOC2/RAB14/TUBA1B/EXOC4/YWHAQ/TUBB2B/EXOC6/CALM3/TUBA1A/TUBA1C/RALGAPB/EXOC3/EXOC7/RALGAPA2/TUBB3	18
R-HSA-3928665	EPH-ephrin mediated repulsion of cells	0.0055101	0.0329608	AP2B1/FYN/EPHA6/EPHB6/EFNB3/VAV3/EPHA7/ADAM10/CLTC/EPHA2/TIAM1/AP2M1/EPHA10/EPHB4	14
R-HSA-9675135	Diseases of DNA repair	0.0055101	0.0329608	RAD51/MLH1/MSH2/RBBP8/NBN/MSH6/RPA2/PMS2/RPA1/BRIP1/BRCA2/TOPBP1/RFC4/EXO1	14
R-HSA-5696400	Dual Incision in GG-NER	0.00567148	0.0337447	POLD3/POLD2/GTF2H1/RPA2/PARP2/CHD1L/RPA1/PARP1/POLE3/RFC4/DDB1/ERCC4	12
R-HSA-1839117	Signaling by cytosolic FGFR1 fusion mutants	0.00608429	0.035747	GAB2/STAT1/ZMYM2/PIK3CA/PIK3R1/BCR/MYO18A	7
R-HSA-1483255	PI Metabolism	0.00614704	0.035747	MTMR7/PIK3C2A/PIK3CB/MTMR2/MTMR4/INPP4B/PIKFYVE/RAB14/PIK3CA/MTMR6/PI4KB/PIK3R1/MTMR12/SYNJ1/PIP4K2C/MTM1/PITPNB/PIK3R4/INPP5F/PI4KA	20
R-HSA-73887	Death Receptor Signaling	0.00630185	0.035747	FAS/TRIO/ARHGEF5/TAB2/RHOA/RNF31/STUB1/ARHGEF18/UBE2D3/MADD/PRDM4/USP4/ECT2/SOS1/GNA13/OPTN/VAV3/MAP3K7/RIPK1/ADAM17/BCL2L11/OTULIN/TIAM1/ABR/MAPKAPK2/PRKCI/FADD/HDAC3/IRAK1/ARHGEF12/CHUK/IKBKG	32
R-HSA-1538133	G0 and Early G1	0.00631193	0.035747	RBL1/CDC6/MYBL2/CDK2/CCNA1/MYC/CCNA2/CCNE2/TFDP1	9
R-HSA-912526	Interleukin receptor SHC signaling	0.00631193	0.035747	GAB2/PIK3CB/JAK2/IL2RB/SOS1/PIK3CA/PIK3R1/SHC1/JAK1	9
R-HSA-75893	TNF signaling	0.0063473	0.035747	TAB2/RNF31/STUB1/UBE2D3/MADD/USP4/OPTN/MAP3K7/RIPK1/ADAM17/OTULIN/MAPKAPK2/FADD/CHUK/IKBKG	15
R-HSA-162594	Early Phase of HIV Life Cycle	0.00636141	0.035747	XRCC5/KPNA1/HMGA1/XRCC4/FEN1/XRCC6	6
R-HSA-418885	DCC mediated attractive signaling	0.00636141	0.035747	FYN/TRIO/NTN1/CDC42/ABLIM1/PTK2	6
R-HSA-69091	Polymerase switching	0.00636141	0.035747	POLD3/POLA1/POLD2/PRIM2/RFC4/PRIM1	6
R-HSA-69109	Leading Strand Synthesis	0.00636141	0.035747	POLD3/POLA1/POLD2/PRIM2/RFC4/PRIM1	6
R-HSA-9027284	Erythropoietin activates RAS	0.00636141	0.035747	JAK2/CRKL/RAPGEF1/SOS1/SHC1/NRAS	6
R-HSA-428157	Sphingolipid metabolism	0.00648373	0.0362513	GALC/SPTLC1/OSBP/PRKD3/VAPB/SUMF2/B4GALNT1/ESYT1/ARSG/SAMD8/NEU3/PLPP3/SGPP2/SGMS2/B3GALNT1/GLB1/CERS6/UGT8/ACER2/GBA1/PSAP	21
R-HSA-446203	Asparagine N-linked glycosylation	0.00655439	0.0364631	ALG1/SEL1L/NSF/TMED2/GANAB/ARCN1/SEC23A/SEC23IP/PPP6R3/MAN2A1/ST8SIA4/SPTBN1/CHST10/TUBA1B/CANX/MGAT3/COG6/EDEM1/STT3A/OS9/DYNC1LI2/COG2/ST6GALNAC4/STX17/TUBB2B/SEC24B/RNF185/ALG10/PMM2/SEC24D/MGAT5/B4GALT5/B4GALT3/AMFR/TRAPPC10/NEU3/COG5/VCP/DCTN5/DOLPP1/TUBA1A/TUBA1C/TRAPPC9/MGAT2/GLB1/MANEA/SPTBN2/SEC24C/MCFD2/ALG12/COPB2/SPTAN1/DCTN1/ANKRD28/ALG11/TUBB3	56
R-HSA-948021	Transport to the Golgi and subsequent modification	0.00670718	0.0371275	NSF/TMED2/ARCN1/SEC23A/SEC23IP/PPP6R3/MAN2A1/SPTBN1/CHST10/TUBA1B/MGAT3/COG6/DYNC1LI2/COG2/STX17/TUBB2B/SEC24B/SEC24D/MGAT5/B4GALT5/B4GALT3/TRAPPC10/COG5/DCTN5/TUBA1A/TUBA1C/TRAPPC9/MGAT2/MANEA/SPTBN2/SEC24C/MCFD2/COPB2/SPTAN1/DCTN1/ANKRD28/TUBB3	37
R-HSA-456926	Thrombin signalling through proteinase activated receptors (PARs)	0.00678905	0.0373946	GNA15/GNB5/GNB1/MAPK1/GNA13/GNA12/GNG4/GNG12/F2R/GNG10	10
R-HSA-5685938	HDR through Single Strand Annealing (SSA)	0.00699317	0.0381745	RAD51/ABL1/RBBP8/NBN/RPA2/RPA1/BRIP1/TOPBP1/RFC4/EXO1/ERCC4	11
R-HSA-9696273	RND1 GTPase cycle	0.00699927	0.0381745	DEPDC1B/TFRC/DSP/FLOT2/EPHA2/PIK3R1/DST/ARHGAP35/FRS2/FAM83B/VANGL1/LEMD3	12
R-HSA-375165	NCAM signaling for neurite out-growth	0.00709545	0.0385103	FYN/MAPK1/ST8SIA4/SPTBN1/SOS1/PTPRA/COL4A2/NCAM1/GFRA1/PTK2/PRNP/SPTBN2/COL4A1/AGRN/SPTAN1/NRAS	16
R-HSA-5693567	HDR through Homologous Recombination (HRR) or Single Strand Annealing (SSA)	0.00764821	0.041309	RAD51/RNF4/TP53BP1/POLD3/ABL1/RBBP8/NBN/POLD2/NSD2/TIMELESS/RNF8/RPA2/CDK2/HERC2/RPA1/CCNA1/BRIP1/MDC1/BRCA2/CCNA2/POLE3/CHEK1/TOPBP1/RFC4/SPIDR/POLH/EXO1/ERCC4	28
R-HSA-1236382	Constitutive Signaling by Ligand-Responsive EGFR Cancer Variants	0.00854395	0.0452287	CBL/SOS1/PIK3CA/PIK3R1/EGFR/SHC1/NRAS	7
R-HSA-174414	Processive synthesis on the C-strand of the telomere	0.00854395	0.0452287	POLD3/TINF2/POLD2/RPA2/POT1/RPA1/FEN1	7
R-HSA-5637815	Signaling by Ligand-Responsive EGFR Variants in Cancer	0.00854395	0.0452287	CBL/SOS1/PIK3CA/PIK3R1/EGFR/SHC1/NRAS	7
R-HSA-9694614	Attachment and Entry	0.00854395	0.0452287	NRP1/HSPG2/VCP/SDC2/GPC5/GPC6/AGRN	7
R-HSA-392518	Signal amplification	0.00860335	0.0452287	GNA15/GNAI3/GNB5/GNB1/MAPK14/GNA13/GNAI1/GNG4/GNG12/GNG10	10
R-HSA-5655302	Signaling by FGFR1 in disease	0.00868478	0.0452287	GAB2/STAT1/SOS1/ZMYM2/PIK3CA/PIK3R1/ERLIN2/FRS2/BCR/MYO18A/NRAS	11
R-HSA-75105	Fatty acyl-CoA biosynthesis	0.00868478	0.0452287	ELOVL5/HACD3/SCD/ACSL3/PPT1/ACLY/SLC27A2/SCD5/FASN/ELOVL6/ACACA	11
R-HSA-5619102	SLC transporter disorders	0.00869915	0.0452287	NUP160/CP/NDC1/NUP133/SLC24A1/NUP50/NUP188/SLC35A2/NUP93/NUP98/NUP155/SLC2A1/NUP153/NUP210/NUP58/SLC12A6/RANBP2/NUP205/HK1/SLC34A2/SLC20A2/POM121	22
R-HSA-5619115	Disorders of transmembrane transporters	0.00897385	0.0464399	NUP160/CP/NDC1/PSME4/ERLEC1/NUP133/SEL1L/SLC24A1/NUP50/NUP188/PSMD8/SLC35A2/NUP93/ERLIN1/NUP98/NUP155/SLC2A1/NUP153/PSME3/NUP210/OS9/RNF185/NUP58/SLC12A6/ABCA12/ERLIN2/RANBP2/NUP205/HK1/SLC34A2/VCP/SLC20A2/PSMD2/POM121/PSMB8	35
R-HSA-1852241	Organelle biogenesis and maintenance	0.00910125	0.0468812	CREBBP/PAFAH1B1/DNAJC11/ALAS1/NDE1/PCM1/TNPO1/KIF3C/IFT52/MAPRE1/TBL1X/CHCHD3/ATP5F1B/PRKAB1/MAPK14/EXOC2/HSPA9/CCT4/TCTN3/TUBA1B/MED1/HELZ2/EXOC4/IMMT/CDK5RAP2/TUBB2B/ARL3/EXOC6/CRTC3/CARM1/HAUS6/ATP5F1A/ASAP1/APOOL/CALM3/TFB2M/CCT2/PLK1/TUBA1A/TUBA1C/SEPTIN2/TCTN2/HDAC3/HCFC1/CKAP5/UNC119B/EXOC3/EXOC7/CEP97/GLUD2/KIF24/IFT70B/DCTN1/TUBB3	54
R-HSA-4839743	Signaling by CTNNB1 phospho-site mutants	0.0094244	0.0470521	PPP2CB/PPP2R5D/CSNK1A1/APC/CTNNB1/AMER1	6
R-HSA-5339716	Signaling by GSK3beta mutants	0.0094244	0.0470521	PPP2CB/PPP2R5D/CSNK1A1/APC/CTNNB1/AMER1	6
R-HSA-5358747	CTNNB1 S33 mutants aren't phosphorylated	0.0094244	0.0470521	PPP2CB/PPP2R5D/CSNK1A1/APC/CTNNB1/AMER1	6
R-HSA-5358749	CTNNB1 S37 mutants aren't phosphorylated	0.0094244	0.0470521	PPP2CB/PPP2R5D/CSNK1A1/APC/CTNNB1/AMER1	6
R-HSA-5358751	CTNNB1 S45 mutants aren't phosphorylated	0.0094244	0.0470521	PPP2CB/PPP2R5D/CSNK1A1/APC/CTNNB1/AMER1	6
R-HSA-5358752	CTNNB1 T41 mutants aren't phosphorylated	0.0094244	0.0470521	PPP2CB/PPP2R5D/CSNK1A1/APC/CTNNB1/AMER1	6
R-HSA-1059683	Interleukin-6 signaling	0.00955732	0.0470521	JAK2/CBL/STAT1/JAK1/PTPN11	5
R-HSA-196780	Biotin transport and metabolism	0.00955732	0.0470521	MCCC1/PCCB/HLCS/BTD/ACACA	5
R-HSA-2468052	Establishment of Sister Chromatid Cohesion	0.00955732	0.0470521	WAPL/SMC1A/STAG1/CDCA5/ESCO2	5
R-HSA-5655291	Signaling by FGFR4 in disease	0.00955732	0.0470521	SOS1/PIK3CA/PIK3R1/FRS2/NRAS	5
R-HSA-4420097	VEGFA-VEGFR2 Pathway	0.00981828	0.0481239	FYN/PIK3CB/NCKAP1/RHOA/PRKCZ/CDC42/ITPR3/MAPK14/MAPKAPK3/PIK3CA/VAV3/ITGAV/PIK3R1/RASA1/PAK1/CALM3/MAPKAPK2/CTNNB1/PTK2/MTOR/NRAS/CYFIP1	22
R-HSA-2132295	MHC class II antigen presentation	0.010374	0.050574	AP2B1/KIF26A/KIF2A/KIF3C/KIF4A/SEC23A/TUBA1B/CANX/DYNC1LI2/TUBB2B/KIF23/KIF11/SEC24B/CLTC/SEC24D/AP2M1/RACGAP1/KIF15/DCTN5/TUBA1A/TUBA1C/SPTBN2/SEC24C/DCTN1/CTSO/TUBB3	26
R-HSA-4551638	SUMOylation of chromatin organization proteins	0.0104091	0.050574	NUP160/NDC1/NUP133/NUP50/NUP188/NUP93/NUP98/NUP155/NUP153/NUP210/NUP58/RANBP2/NUP205/PHC3/CBX2/POM121/ZBED1	17
R-HSA-110313	Translesion synthesis by Y family DNA polymerases bypasses lesions on DNA template	0.0106762	0.0516466	POLD3/USP10/POLD2/RPA2/RPA1/POLE3/UBE2L6/RFC4/VCP/POLH/NPLOC4	11
R-HSA-187687	Signalling to ERKs	0.0107673	0.0518616	CRKL/MAPK1/RAPGEF1/MAPK14/MAPKAPK3/SOS1/SHC1/MAPKAPK2/FRS2/NRAS	10
R-HSA-1638091	Heparan sulfate/heparin (HS-GAG) metabolism	0.0111546	0.0534956	VCAN/NDST1/XYLT1/HSPG2/EXT2/HS2ST1/SDC2/GLB1/HPSE/GPC5/EXT1/BGN/GPC6/AGRN	14
R-HSA-162599	Late Phase of HIV Life Cycle	0.0114942	0.0538396	NUP160/POLR2B/NDC1/TAF2/NUP133/XPO1/CCNK/SUPT16H/NUP50/NUP188/RNMT/NUP93/NUP98/GTF2H1/RNGTT/NUP155/VPS4B/NUP153/CCNT1/NUP210/NCBP1/NUP58/SSRP1/RANBP2/NUP205/TCEA1/NELFB/POM121	28
R-HSA-162909	Host Interactions of HIV factors	0.0115204	0.0538396	AP2B1/FYN/NUP160/NDC1/PSME4/NUP133/XPO1/NUP50/NUP188/PSMD8/NUP93/NUP98/NUP155/KPNA1/NUP153/CCNT1/PSME3/NUP210/HMGA1/NUP58/RANBP2/NUP205/AP2M1/PSMD2/POM121/PSMB8/APOBEC3G	27
R-HSA-3560783	Defective B4GALT7 causes EDS, progeroid type	0.0116619	0.0538396	VCAN/HSPG2/SDC2/GPC5/BGN/GPC6/AGRN	7
R-HSA-3560801	Defective B3GAT3 causes JDSSDHD	0.0116619	0.0538396	VCAN/HSPG2/SDC2/GPC5/BGN/GPC6/AGRN	7
R-HSA-4420332	Defective B3GALT6 causes EDSP2 and SEMDJL1	0.0116619	0.0538396	VCAN/HSPG2/SDC2/GPC5/BGN/GPC6/AGRN	7
R-HSA-8964616	G beta:gamma signalling through CDC42	0.0116619	0.0538396	GNB5/CDC42/GNB1/PAK1/GNG4/GNG12/GNG10	7
R-HSA-9669938	Signaling by KIT in disease	0.0116619	0.0538396	FYN/JAK2/STAT1/SOS1/PIK3CA/PIK3R1/NRAS	7
R-HSA-9670439	Signaling by phosphorylated juxtamembrane, extracellular and kinase domain KIT mutants	0.0116619	0.0538396	FYN/JAK2/STAT1/SOS1/PIK3CA/PIK3R1/NRAS	7
R-HSA-9671555	Signaling by PDGFR in disease	0.0116619	0.0538396	PIK3CB/STAT1/STRN/SOS1/PIK3CA/PIK3R1/NRAS	7
R-HSA-177929	Signaling by EGFR	0.0118501	0.0544828	PTPN3/CDC42/CBL/SOS1/PIK3CA/ADAM10/PIK3R1/EGFR/ADAM17/PTPRK/SHC1/PTPN11/NRAS	13
R-HSA-199992	trans-Golgi Network Vesicle Budding	0.0119839	0.0548713	M6PR/PIK3C2A/TFRC/BLOC1S6/RAB5C/SH3D19/HSPA8/DNAJC6/AP3B1/GNS/CLTC/APP/FTH1/ACBD3/IGF2R/SNX2/TXNDC5	17
R-HSA-1592230	Mitochondrial biogenesis	0.0121725	0.0555062	CREBBP/DNAJC11/ALAS1/TBL1X/CHCHD3/ATP5F1B/PRKAB1/MAPK14/HSPA9/MED1/HELZ2/IMMT/CRTC3/CARM1/ATP5F1A/APOOL/CALM3/TFB2M/HDAC3/HCFC1/GLUD2	21
R-HSA-9755511	KEAP1-NFE2L2 pathway	0.0125712	0.0568949	GCLC/CREBBP/CUL3/PSME4/MUL1/PSMD8/CSNK2A1/CDKN1A/SESN2/PSME3/MYC/IDH1/PGD/SKP2/CDKN2A/BACH1/VCP/PSMD2/NPLOC4/AMER1/TXNRD1/PSMB8/DPP3	23
R-HSA-3781865	Diseases of glycosylation	0.0125793	0.0568949	ALG1/VCAN/NOTCH3/PGM1/SEMA5A/CHST3/LARGE1/THBS1/PMM2/HSPG2/ADAMTS19/EXT2/ADAMTSL3/ADAMTS15/MGAT2/SDC2/GLB1/DAG1/GPC5/MUC16/EXT1/BGN/ALG12/GPC6/THSD4/AGRN/PAPSS2/ALG11/SPON1	29
R-HSA-5693616	Presynaptic phase of homologous DNA pairing and strand exchange	0.0129994	0.0583057	RAD51/RBBP8/NBN/RPA2/RPA1/BRIP1/BRCA2/CHEK1/TOPBP1/RFC4/EXO1	11
R-HSA-6783310	Fanconi Anemia Pathway	0.0129994	0.0583057	FANCE/RPA2/DCLRE1B/RPA1/FANCI/FANCD2/FANCC/USP1/ERCC4/FAN1/DCLRE1A	11
R-HSA-983231	Factors involved in megakaryocyte development and platelet production	0.013091	0.0583057	KDM1A/EHD3/KIF1B/KIF26A/KIF2A/CDC42/CARMIL1/KIF3C/RCOR1/KIF4A/JAK2/ABL1/DOCK8/DOCK7/MFN2/MYB/AKAP1/CDK2/TUBA1B/KIF1A/RBSN/TUBB2B/KIF23/KIF11/TP53/RACGAP1/KIF15/TUBA1A/TUBA1C/SIN3A/MFN1/KIF13B/TUBB3	33
R-HSA-432722	Golgi Associated Vesicle Biogenesis	0.0131009	0.0583057	PIK3C2A/TFRC/BLOC1S6/RAB5C/SH3D19/HSPA8/DNAJC6/AP3B1/CLTC/FTH1/ACBD3/IGF2R/SNX2/TXNDC5	14
R-HSA-162906	HIV Infection	0.0132622	0.058617	AP2B1/FYN/NUP160/POLR2B/NDC1/TAF2/PSME4/NUP133/XRCC5/XPO1/CCNK/SUPT16H/NUP50/NUP188/PSMD8/RNMT/NUP93/NUP98/GTF2H1/RNGTT/NUP155/KPNA1/VPS4B/NUP153/CCNT1/PSME3/NUP210/NCBP1/HMGA1/NUP58/SSRP1/XRCC4/RANBP2/NUP205/AP2M1/FEN1/PSMD2/TCEA1/NELFB/POM121/XRCC6/PSMB8/APOBEC3G	43
R-HSA-9709570	Impaired BRCA2 binding to RAD51	0.01332	0.058617	RAD51/RBBP8/NBN/RPA2/RPA1/BRIP1/BRCA2/TOPBP1/RFC4/EXO1	10
R-HSA-525793	Myogenesis	0.0133289	0.058617	SPAG9/NEO1/MEF2A/CDC42/ABL1/MAPK14/TCF12/BOC/CTNNB1	9
R-HSA-9665348	Signaling by ERBB2 ECD mutants	0.0134091	0.0587377	SOS1/PIK3CA/PIK3R1/EGFR/SHC1/NRAS	6
R-HSA-194138	Signaling by VEGF	0.0140218	0.0611808	FYN/PIK3CB/NCKAP1/RHOA/PRKCZ/CDC42/ITPR3/NRP1/MAPK14/MAPKAPK3/PIK3CA/VAV3/ITGAV/PIK3R1/RASA1/PAK1/CALM3/MAPKAPK2/CTNNB1/PTK2/MTOR/NRAS/CYFIP1	23
R-HSA-176974	Unwinding of DNA	0.0146125	0.0632618	MCM2/MCM6/CDC45/MCM3/MCM7	5
R-HSA-3371511	HSF1 activation	0.0146125	0.0632618	PTGES3/RPA2/RPA1/EEF1A1/VCP	5
R-HSA-5685942	HDR through Homologous Recombination (HRR)	0.0150025	0.0646988	RAD51/POLD3/RBBP8/NBN/POLD2/RPA2/RPA1/BRIP1/BRCA2/POLE3/CHEK1/TOPBP1/RFC4/SPIDR/POLH/EXO1	16
R-HSA-3560782	Diseases associated with glycosaminoglycan metabolism	0.0156863	0.0672254	VCAN/CHST3/HSPG2/EXT2/SDC2/GPC5/EXT1/BGN/GPC6/AGRN/PAPSS2	11
R-HSA-72203	Processing of Capped Intron-Containing Pre-mRNA	0.0157092	0.0672254	PTBP1/NUP160/POLR2B/NDC1/SNRNP40/DHX8/GPKOW/NUP133/RBM7/WBP11/NUP50/NUP188/HNRNPM/SF3A1/TFIP11/POLDIP3/THOC5/DHX35/NUP93/CASC3/EFTUD2/DHX15/HSPA8/NUP98/NUP155/PPWD1/FYTTD1/NUP153/HNRNPR/NUP210/DHX9/PRPF4/NCBP1/PPIL1/NUP58/MFAP1/EIF4A3/SNRNP200/ZMAT2/EIF4E/RANBP2/NUP205/SNIP1/CPSF2/NUDT21/CLP1/PRPF8/DDX23/SF3B3/POM121/DHX16	51
R-HSA-2173796	SMAD2/SMAD3:SMAD4 heterotrimer regulates transcription	0.0163007	0.0692242	RBL1/CCNK/MAPK1/TGIF2/CCNT1/MYC/SMAD4/RNF111/SMAD3/TFDP1	10
R-HSA-9687139	Aberrant regulation of mitotic cell cycle due to RB1 defects	0.0163007	0.0692242	CDC27/CDC23/CDKN1B/CDK2/CDKN1A/CDK4/SKP2/ANAPC1/CCNE2/TFDP1	10
R-HSA-1971475	A tetrasaccharide linker sequence is required for GAG synthesis	0.0164551	0.0695153	VCAN/XYLT1/HSPG2/SDC2/GPC5/BGN/GPC6/AGRN	8
R-HSA-8856828	Clathrin-mediated endocytosis	0.0165618	0.0695153	M6PR/DVL2/AP2B1/PIK3C2A/VAMP3/SYT1/EPN2/TFRC/AMPH/PACSIN2/RAB5C/HSPA8/CBL/DNAJC6/PACSIN1/HIP1/LDLR/UBQLN1/REPS1/TOR1A/COPS4/SCARB2/CLTC/EGFR/SYNJ1/AP2M1/GAPVD1/AGFG1/IGF2R	29
R-HSA-2022928	HS-GAG biosynthesis	0.0166192	0.0695153	NDST1/HSPG2/EXT2/HS2ST1/SDC2/GPC5/EXT1/GPC6/AGRN	9
R-HSA-4641262	Disassembly of the destruction complex and recruitment of AXIN to the membrane	0.0166192	0.0695153	DVL2/LRP6/PPP2CB/PPP2R5D/CSNK1A1/APC/FZD1/CTNNB1/AMER1	9
R-HSA-69052	Switching of origins to a post-replicative state	0.0169506	0.0704349	CDC27/PSME4/MCM2/MCM6/ORC1/CDC6/CDC23/PSMD8/MCM3/CDK2/PSME3/CCNA1/CCNA2/SKP2/ANAPC1/ORC5/MCM7/PSMD2/CCNE2/PSMB8	20
R-HSA-2454202	Fc epsilon receptor (FCERI) signaling	0.0169657	0.0704349	FYN/GAB2/PIK3CB/TAB2/PSME4/NFATC3/FBXW11/ITPR3/PSMD8/MAPK1/NFATC2/SOS1/PIK3CA/NFATC1/PSME3/VAV3/MAP3K7/PIK3R1/PAK1/CALM3/SHC1/FOS/PSMD2/PSMB8/NRAS/CHUK/IKBKG	27
R-HSA-437239	Recycling pathway of L1	0.0176528	0.0730152	AP2B1/KIF4A/DPYSL2/MAPK1/TUBA1B/TUBB2B/CLTC/MSN/AP2M1/TUBA1A/TUBA1C/TUBB3	12
R-HSA-186797	Signaling by PDGF	0.0177708	0.0732308	PIK3CB/CRKL/RAPGEF1/STAT1/SOS1/PIK3CA/COL4A2/THBS1/PDGFC/PIK3R1/RASA1/PTPN11/COL4A1/NRAS	14
R-HSA-196299	Beta-catenin phosphorylation cascade	0.0184357	0.0751359	PPP2CB/PPP2R5D/CSNK1A1/APC/CTNNB1/AMER1	6
R-HSA-9659787	Aberrant regulation of mitotic G1/S transition in cancer due to RB1 defects	0.0184357	0.0751359	CDKN1B/CDK2/CDKN1A/CDK4/CCNE2/TFDP1	6
R-HSA-9661069	Defective binding of RB1 mutants to E2F1,(E2F2, E2F3)	0.0184357	0.0751359	CDKN1B/CDK2/CDKN1A/CDK4/CCNE2/TFDP1	6
R-HSA-3928662	EPHB-mediated forward signaling	0.0187688	0.0755373	FYN/RHOA/CDC42/EPHB6/EFNB3/RASA1/PAK1/TIAM1/PTK2/SDC2/EPHB4	11
R-HSA-9696264	RND3 GTPase cycle	0.0187688	0.0755373	DEPDC1B/DSP/ARHGAP21/FLOT2/EPHA2/PIK3R1/DST/ARHGAP35/FAM83B/VANGL1/LEMD3	11
R-HSA-1834949	Cytosolic sensors of pathogen-associated DNA	0.0188057	0.0755373	CREBBP/POLR3B/POLR3E/XRCC5/DTX4/TRIM32/DHX9/RIPK1/CTNNB1/POLR3D/POLR3C/XRCC6/CHUK/PRKDC/IKBKG	15
R-HSA-450294	MAP kinase activation	0.0188057	0.0755373	TAB2/MEF2A/FBXW11/MAPK1/PPP2CB/MAPK14/PPP2R5D/MAPKAPK3/ATF1/MAP3K7/MAPKAPK2/FOS/IRAK1/CHUK/IKBKG	15
R-HSA-5668914	Diseases of metabolism	0.0189321	0.0757716	GCLC/ALG1/VCAN/GYG2/NOTCH3/MCCC1/PGM1/GYS1/SEMA5A/PCCB/SLC35D1/MTR/CHST3/MTRR/LARGE1/GNS/THBS1/KHK/IDH1/PMM2/HSPG2/ADAMTS19/EXT2/ADAMTSL3/SLC34A2/HLCS/ADAMTS15/MGAT2/SDC2/BTD/GLB1/DAG1/GPC5/MUC16/EXT1/BGN/ALG12/GPC6/THSD4/AGRN/PAPSS2/PNP/ALG11/SPON1/ACACA	45
R-HSA-5633007	Regulation of TP53 Activity	0.0190192	0.0758473	TAF2/NUAK1/AURKA/TPX2/SUPT16H/BRPF3/PRMT5/CSNK2A1/RBBP8/NBN/PPP2CB/PRKAB1/MAPK14/RPA2/CDK2/DYRK2/RPA1/CCNA1/TTC5/BRIP1/TP53/CCNA2/CDKN2A/SSRP1/CHEK1/HIPK1/TOPBP1/RFC4/PIP4K2C/EXO1/MTOR	31
R-HSA-69481	G2/M Checkpoints	0.020213	0.0789213	MCM10/TP53BP1/PSME4/MCM2/MCM6/ORC1/CDC45/CDC6/PSMD8/RBBP8/NBN/NSD2/MCM3/RNF8/RPA2/CDK2/HERC2/PSME3/RPA1/YWHAQ/BRIP1/MDC1/TP53/CHEK1/CCNB2/TOPBP1/RFC4/ORC5/MCM7/EXO1/PSMD2/PSMB8	32
R-HSA-113510	E2F mediated regulation of DNA replication	0.0202156	0.0789213	ORC1/POLA1/PPP2CB/PRIM2/ORC5/PRIM1/TFDP1	7
R-HSA-2024096	HS-GAG degradation	0.0202156	0.0789213	HSPG2/SDC2/GLB1/HPSE/GPC5/GPC6/AGRN	7
R-HSA-3296482	Defects in vitamin and cofactor metabolism	0.0202156	0.0789213	MCCC1/PCCB/MTR/MTRR/HLCS/BTD/ACACA	7
R-HSA-392170	ADP signalling through P2Y purinoceptor 12	0.0202156	0.0789213	GNAI3/GNB5/GNB1/GNAI1/GNG4/GNG12/GNG10	7
R-HSA-912631	Regulation of signaling by CBL	0.0202156	0.0789213	FYN/PIK3CB/CRKL/RAPGEF1/CBL/PIK3CA/PIK3R1	7
R-HSA-5656169	Termination of translesion DNA synthesis	0.0204658	0.0796041	POLD3/USP10/POLD2/RPA2/RPA1/POLE3/UBE2L6/RFC4/POLH	9
R-HSA-9013406	RHOQ GTPase cycle	0.0205336	0.0796041	DEPDC1B/VAMP3/CDC42/TFRC/OPHN1/ARHGAP21/DIAPH3/IQGAP1/PAK1/ARHGAP35/VANGL1/WWP2/CDC42BPB/SRGAP2	14
R-HSA-5357905	Regulation of TNFR1 signaling	0.0207718	0.0802477	RNF31/STUB1/UBE2D3/MADD/USP4/OPTN/RIPK1/OTULIN/MAPKAPK2/FADD/CHUK/IKBKG	12
R-HSA-9007101	Rab regulation of trafficking	0.0208732	0.0803606	ALS2/RABGAP1/RABEP1/GDI2/TBC1D25/RGP1/RAB5C/MADD/RAB35/RAB32/RAB14/DENND1A/TBC1D15/OPTN/TBC1D14/TRAPPC10/GAPVD1/TBC1D16/TRAPPC9/RAB31/TRAPPC11/DENND6A/DENND5A/CHM/DENND1C	25
R-HSA-113501	Inhibition of replication initiation of damaged DNA by RB1/E2F1	0.0211883	0.0804601	POLA1/PPP2CB/PRIM2/PRIM1/TFDP1	5
R-HSA-174430	Telomere C-strand synthesis initiation	0.0211883	0.0804601	TINF2/POLA1/POT1/PRIM2/PRIM1	5
R-HSA-5607763	CLEC7A (Dectin-1) induces NFAT activation	0.0211883	0.0804601	NFATC3/ITPR3/NFATC2/NFATC1/CALM3	5
R-HSA-68884	Mitotic Telophase/Cytokinesis	0.0211883	0.0804601	WAPL/SMC1A/STAG1/KIF23/PLK1	5
R-HSA-1433557	Signaling by SCF-KIT	0.0222782	0.0832461	FYN/GAB2/JAK2/CBL/STAT1/SOS1/PIK3CA/PIK3R1/CHEK1/PTPN11/NRAS	11
R-HSA-5693579	Homologous DNA Pairing and Strand Exchange	0.0222782	0.0832461	RAD51/RBBP8/NBN/RPA2/RPA1/BRIP1/BRCA2/CHEK1/TOPBP1/RFC4/EXO1	11
R-HSA-9656223	Signaling by RAF1 mutants	0.0222782	0.0832461	VCL/ARAF/JAK2/MAPK1/FN1/RAP1B/IQGAP1/CAMK2D/CALM3/FGG/NRAS	11
R-HSA-9696270	RND2 GTPase cycle	0.0222782	0.0832461	DEPDC1B/TFRC/BLTP3B/EPHA2/PIK3R1/DST/ARHGAP35/FRS2/FAM83B/VANGL1/LEMD3	11
R-HSA-68949	Orc1 removal from chromatin	0.0222961	0.0832461	PSME4/MCM2/MCM6/ORC1/CDC6/PSMD8/MCM3/CDK2/PSME3/CCNA1/CCNA2/SKP2/ORC5/MCM7/PSMD2/PSMB8	16
R-HSA-400206	Regulation of lipid metabolism by PPARalpha	0.0231673	0.0862096	CREBBP/ALAS1/FDFT1/TBL1X/MED13/FAM120B/HMGCS1/HMGCR/MED28/MED20/MED1/HELZ2/BMAL1/CARM1/PLIN2/MED22/FADS1/CPT2/SIN3A/HDAC3/MED14/NCOR2/TXNRD1/SREBF2	24
R-HSA-9607240	FLT3 Signaling	0.0236991	0.0873126	FYN/GAB2/CBL/CDKN1B/SOS1/PIK3CA/PIK3R1/BCL2L11/PTPN11/NRAS	10
R-HSA-9675126	Diseases of mitotic cell cycle	0.0236991	0.0873126	CDC27/CDC23/CDKN1B/CDK2/CDKN1A/CDK4/SKP2/ANAPC1/CCNE2/TFDP1	10
R-HSA-9772572	Early SARS-CoV-2 Infection Events	0.0236991	0.0873126	NRP1/BECN1/HSPG2/VCP/SDC2/GPC5/GPC6/AGRN/PIK3R4/UVRAG	10
R-HSA-9012852	Signaling by NOTCH3	0.0242816	0.0891632	CREBBP/NOTCH3/JAG1/STAT1/DLGAP5/ADAM10/EGFR/HEYL/PBX1/MAML3/WWP2/NEURL1B	12
R-HSA-9022692	Regulation of MECP2 expression and activity	0.0249142	0.0911854	TBL1X/AGO2/LBR/CAMK2D/CALM3/SIN3A/HDAC3/NCOR2/HTT	9
R-HSA-171319	Telomere Extension By Telomerase	0.0258093	0.0941517	TINF2/PPP6R3/CDK2/POT1/CCNA1/CCNA2/ANKRD28	7
R-HSA-8957275	Post-translational protein phosphorylation	0.025962	0.0943132	VCAN/CP/APLP2/LAMB1/CHRDL1/MSLN/WFS1/FN1/CALU/LAMC1/ADAM10/MFGE8/APP/CCN1/PDIA6/IGFBP3/PRSS23/FSTL1/FBN1/PCSK9/SDC2/FGG	22
R-HSA-5696399	Global Genome Nucleotide Excision Repair (GG-NER)	0.0260231	0.0943132	LIG3/POLD3/POLD2/GTF2H1/ACTR8/RPA2/INO80/PARP2/CHD1L/RPA1/COPS4/PARP1/POLE3/XPC/RNF111/RFC4/DDB1/ERCC4	18
R-HSA-5654736	Signaling by FGFR1	0.0282073	0.100429	MAPK1/PPP2CB/CBL/SOS1/PIK3CA/FGFRL1/PIK3R1/SHC1/SPRED1/FRS2/PTPN11/NRAS	12
R-HSA-5654738	Signaling by FGFR2	0.028471	0.100429	PTBP1/POLR2B/HNRNPM/MAPK1/RBFOX2/ESRP1/PPP2CB/CBL/SOS1/PIK3CA/NCBP1/PIK3R1/SHC1/FRS2/PTPN11/NRAS	16
R-HSA-196854	Metabolism of vitamins and cofactors	0.0293029	0.100429	MCCC1/MTHFD1/PARP4/PNPO/PCCB/MTR/SLC2A1/PANK3/MTHFD1L/MTRR/LDLR/TCN1/ENPP2/GCHFR/IDH1/PARP9/PRKG2/HSPG2/LRP12/PANK1/LRP8/HLCS/CALM3/PDSS2/SDC2/FASN/BTD/GPHN/PARP14/GPC5/SHMT2/GPC6/AGRN/LRP10/ACACA	35
R-HSA-170670	Adenylate cyclase inhibitory pathway	0.0294255	0.100429	GNAI3/GNAI1/ADCY3/ADCY9/ADCY1	5
R-HSA-1855183	Synthesis of IP2, IP, and Ins in the cytosol	0.0294255	0.100429	MTMR7/INPP5A/INPP4B/IMPA2/SYNJ1	5
R-HSA-189451	Heme biosynthesis	0.0294255	0.100429	COX15/ALAS1/FECH/CPOX/ABCG2	5
R-HSA-4839735	Signaling by AXIN mutants	0.0294255	0.100429	PPP2CB/PPP2R5D/CSNK1A1/APC/AMER1	5
R-HSA-4839744	Signaling by APC mutants	0.0294255	0.100429	PPP2CB/PPP2R5D/CSNK1A1/APC/AMER1	5
R-HSA-4839748	Signaling by AMER1 mutants	0.0294255	0.100429	PPP2CB/PPP2R5D/CSNK1A1/APC/AMER1	5
R-HSA-5467337	APC truncation mutants have impaired AXIN binding	0.0294255	0.100429	PPP2CB/PPP2R5D/CSNK1A1/APC/AMER1	5
R-HSA-5467340	AXIN missense mutants destabilize the destruction complex	0.0294255	0.100429	PPP2CB/PPP2R5D/CSNK1A1/APC/AMER1	5
R-HSA-5467348	Truncations of AMER1 destabilize the destruction complex	0.0294255	0.100429	PPP2CB/PPP2R5D/CSNK1A1/APC/AMER1	5
R-HSA-877312	Regulation of IFNG signaling	0.0294255	0.100429	JAK2/STAT1/JAK1/PTPN11/PTPN1	5
R-HSA-8956320	Nucleotide biosynthesis	0.0294255	0.100429	CAD/UMPS/PPAT/GART/ADSL	5
R-HSA-8983432	Interleukin-15 signaling	0.0294255	0.100429	GAB2/IL2RB/SOS1/SHC1/JAK1	5
R-HSA-9005891	Loss of function of MECP2 in Rett syndrome	0.0294255	0.100429	TBL1X/CALM3/SIN3A/HDAC3/NCOR2	5
R-HSA-9005895	Pervasive developmental disorders	0.0294255	0.100429	TBL1X/CALM3/SIN3A/HDAC3/NCOR2	5
R-HSA-9675151	Disorders of Developmental Biology	0.0294255	0.100429	TBL1X/CALM3/SIN3A/HDAC3/NCOR2	5
R-HSA-9697154	Disorders of Nervous System Development	0.0294255	0.100429	TBL1X/CALM3/SIN3A/HDAC3/NCOR2	5
R-HSA-2151201	Transcriptional activation of mitochondrial biogenesis	0.0296857	0.101007	CREBBP/ALAS1/TBL1X/ATP5F1B/MED1/HELZ2/CRTC3/CARM1/CALM3/TFB2M/HDAC3/HCFC1/GLUD2	13
R-HSA-9609690	HCMV Early Events	0.0319124	0.105011	NUP160/NDC1/NUP133/NUP50/NUP188/TBL1X/NUP93/CBX1/NUP98/NUP155/TUBA1B/NUP153/NUP210/DYNC1LI2/TUBB2B/NUP58/EGFR/ITGB1/RANBP2/NUP205/TUBA1A/TUBA1C/HDAC3/POM121/NCOR2/TUBB3	26
R-HSA-110320	Translesion Synthesis by POLH	0.0320271	0.105011	RPA2/RPA1/RFC4/VCP/POLH/NPLOC4	6
R-HSA-190872	Transport of connexons to the plasma membrane	0.0320271	0.105011	TUBA1B/TUBB2B/GJB2/TUBA1A/TUBA1C/TUBB3	6
R-HSA-2995383	Initiation of Nuclear Envelope (NE) Reformation	0.0320271	0.105011	VRK2/TMPO/LBR/CCNB2/LEMD3/PPP2R2A	6
R-HSA-8876725	Protein methylation	0.0320271	0.105011	HSPA8/EEF2KMT/EEF1A1/CALM3/VCP/PRMT3	6
R-HSA-199977	ER to Golgi Anterograde Transport	0.0321823	0.105011	NSF/TMED2/ARCN1/SEC23A/SEC23IP/PPP6R3/SPTBN1/TUBA1B/COG6/DYNC1LI2/COG2/STX17/TUBB2B/SEC24B/SEC24D/TRAPPC10/COG5/DCTN5/TUBA1A/TUBA1C/TRAPPC9/SPTBN2/SEC24C/MCFD2/COPB2/SPTAN1/DCTN1/ANKRD28/TUBB3	29
R-HSA-8957322	Metabolism of steroids	0.0321823	0.105011	CYP51A1/CREBBP/MBTPS2/IDI1/FDFT1/SCD/SEC23A/TBL1X/SQLE/OSBP/HMGCS1/HMGCR/DHCR24/MED1/HELZ2/SEC24B/SLC27A2/CARM1/LBR/SEC24D/FDPS/STARD4/FASN/ELOVL6/DHCR7/SEC24C/SREBF2/AMACR/ACACA	29
R-HSA-416482	G alpha (12/13) signalling events	0.0322554	0.105011	TRIO/ARHGEF5/RHOA/GNB5/GNB1/ARHGEF18/ECT2/SOS1/GNA13/VAV3/GNA12/TIAM1/ABR/GNG4/GNG12/ARHGEF12/GNG10	17
R-HSA-3371571	HSF1-dependent transactivation	0.0323727	0.105011	CREBBP/CRYAB/HSPA8/PTGES3/CAMK2D/HSPB8/MTOR	7
R-HSA-379716	Cytosolic tRNA aminoacylation	0.0323727	0.105011	SARS1/AARS1/RARS1/LARS1/YARS1/WARS1/IARS1	7
R-HSA-428930	Thromboxane signalling through TP receptor	0.0323727	0.105011	GNA15/GNB5/GNB1/GNA13/GNG4/GNG12/GNG10	7
R-HSA-429947	Deadenylation of mRNA	0.0323727	0.105011	TUT7/EIF4G1/CNOT1/CNOT6L/EIF4A3/EIF4E/CNOT8	7
R-HSA-450302	activated TAK1 mediates p38 MAPK activation	0.0323727	0.105011	TAB2/MAPK14/MAPKAPK3/MAP3K7/MAPKAPK2/IRAK1/IKBKG	7
R-HSA-5627123	RHO GTPases activate PAKs	0.0323727	0.105011	CDC42/PPP1R12B/MYH9/MYH10/PAK1/CALM3/FLNA	7
R-HSA-9634638	Estrogen-dependent nuclear events downstream of ESR-membrane signaling	0.0323727	0.105011	XPO1/MAPK1/CDKN1B/EGFR/PTK2/FOS/BCL2	7
R-HSA-982772	Growth hormone receptor signaling	0.0323727	0.105011	JAK2/MAPK1/PRLR/STAT1/ADAM17/IRS1/PTPN1	7
R-HSA-1483257	Phospholipid metabolism	0.0326878	0.105725	MTMR7/PIK3C2A/PIK3CB/PLD1/STARD7/HADHA/MTMR2/OSBPL8/PLA2G3/CSNK2A1/MTMR4/INPP4B/PITPNM1/LPCAT3/PIKFYVE/GPD2/RAB14/PIK3CA/SELENOI/GPAT3/MTMR6/PI4KB/ETNK2/OSBPL10/PIK3R1/MTMR12/AGPAT5/PTDSS1/SYNJ1/PCYT1A/PIP4K2C/MTM1/LCLAT1/PITPNB/PIK3R4/INPP5F/AGPAT1/PI4KA	38
R-HSA-5654741	Signaling by FGFR3	0.0332533	0.107242	MAPK1/PPP2CB/CBL/SOS1/PIK3CA/PIK3R1/SHC1/FRS2/PTPN11/NRAS	10
R-HSA-74182	Ketone body metabolism	0.0337704	0.10819	ACAT1/AACS/OXCT1/HMGCLL1	4
R-HSA-74749	Signal attenuation	0.0337704	0.10819	MAPK1/SOS1/SHC1/IRS1	4
R-HSA-1989781	PPARA activates gene expression	0.0338523	0.10819	CREBBP/ALAS1/FDFT1/TBL1X/MED13/FAM120B/HMGCS1/HMGCR/MED28/MED20/MED1/HELZ2/BMAL1/CARM1/PLIN2/MED22/FADS1/CPT2/HDAC3/MED14/NCOR2/TXNRD1/SREBF2	23
R-HSA-9694635	Translation of Structural Proteins	0.0339361	0.10819	GANAB/PARP4/MAN2A1/CSNK1A1/CANX/STT3A/ST6GALNAC4/PARP9/MGAT5/ZDHHC3/MGAT2/PARP14/ZDHHC20	13
R-HSA-5683057	MAPK family signaling cascades	0.0341646	0.108608	FYN/PPP5C/VCL/CUL3/PIK3CB/PSME4/MAPK6/PTPN3/CDC42/ARAF/XPO1/JAK2/PSMD8/MAPK1/IL2RB/PPP2CB/DUSP16/PPP2R5D/SPTBN1/FN1/SOS1/ICMT/LYPLA1/PIK3CA/AGO2/RAP1B/PSME3/PTPRA/DAB2IP/MYC/PRKG2/IQGAP1/CAMK2D/PIK3R1/RASA1/EGFR/PAK1/NCAM1/GFRA1/ANGPT1/CALM3/SHC1/JAK1/SPRED1/FRS2/IRS1/PTK2/FGG/SPTBN2/PSMD2/PTPN11/NF1/SPTAN1/PSMB8/NRAS	55
R-HSA-1660662	Glycosphingolipid metabolism	0.0356619	0.113044	GALC/SUMF2/B4GALNT1/ESYT1/ARSG/NEU3/B3GALNT1/GLB1/UGT8/GBA1/PSAP	11
R-HSA-114604	GPVI-mediated activation cascade	0.0357834	0.113098	FYN/PIK3CB/RHOA/PRKCZ/CDC42/PIK3CA/VAV3/PIK3R1/PTPN11	9
R-HSA-190236	Signaling by FGFR	0.0358822	0.113098	PTBP1/POLR2B/HNRNPM/MAPK1/RBFOX2/ESRP1/PPP2CB/CBL/SOS1/PIK3CA/FGFRL1/NCBP1/PIK3R1/SHC1/SPRED1/FRS2/PTPN11/NRAS	18
R-HSA-5684996	MAPK1/MAPK3 signaling	0.0360622	0.113345	FYN/PPP5C/VCL/CUL3/PIK3CB/PSME4/PTPN3/ARAF/JAK2/PSMD8/MAPK1/IL2RB/PPP2CB/DUSP16/PPP2R5D/SPTBN1/FN1/SOS1/ICMT/LYPLA1/PIK3CA/RAP1B/PSME3/PTPRA/DAB2IP/PRKG2/IQGAP1/CAMK2D/PIK3R1/RASA1/EGFR/NCAM1/GFRA1/ANGPT1/CALM3/SHC1/JAK1/SPRED1/FRS2/IRS1/PTK2/FGG/SPTBN2/PSMD2/PTPN11/NF1/SPTAN1/PSMB8/NRAS	49
R-HSA-5673001	RAF/MAP kinase cascade	0.03736	0.117093	FYN/PPP5C/VCL/CUL3/PIK3CB/PSME4/PTPN3/ARAF/JAK2/PSMD8/MAPK1/IL2RB/PPP2CB/DUSP16/PPP2R5D/SPTBN1/FN1/SOS1/ICMT/LYPLA1/PIK3CA/RAP1B/PSME3/PTPRA/DAB2IP/PRKG2/IQGAP1/CAMK2D/PIK3R1/RASA1/EGFR/NCAM1/GFRA1/ANGPT1/CALM3/SHC1/JAK1/SPRED1/FRS2/IRS1/PTK2/FGG/SPTBN2/PSMD2/NF1/SPTAN1/PSMB8/NRAS	48
R-HSA-2424491	DAP12 signaling	0.0381201	0.118474	FYN/PIK3CB/SOS1/PIK3CA/VAV3/PIK3R1/SHC1/NRAS	8
R-HSA-3928663	EPHA-mediated growth cone collapse	0.0381201	0.118474	FYN/RHOA/EPHA6/MYH9/MYH10/EPHA7/EPHA2/EPHA10	8
R-HSA-499943	Interconversion of nucleotide di- and triphosphates	0.0381201	0.118474	RRM2B/RRM1/DTYMK/CTPS1/RRM2/TYMS/DCTPP1/TXNRD1	8
R-HSA-112382	Formation of RNA Pol II elongation complex	0.0386061	0.119294	POLR2B/AFF4/CCNK/SUPT16H/SUPT6H/GTF2H1/CCNT1/CDC73/NCBP1/EAF1/SSRP1/TCEA1/NELFB	13
R-HSA-75955	RNA Polymerase II Transcription Elongation	0.0386061	0.119294	POLR2B/AFF4/CCNK/SUPT16H/SUPT6H/GTF2H1/CCNT1/CDC73/NCBP1/EAF1/SSRP1/TCEA1/NELFB	13
R-HSA-5654743	Signaling by FGFR4	0.03892	0.119294	MAPK1/PPP2CB/CBL/SOS1/PIK3CA/PIK3R1/SHC1/FRS2/PTPN11/NRAS	10
R-HSA-9675136	Diseases of DNA Double-Strand Break Repair	0.03892	0.119294	RAD51/RBBP8/NBN/RPA2/RPA1/BRIP1/BRCA2/TOPBP1/RFC4/EXO1	10
R-HSA-9701190	Defective homologous recombination repair (HRR) due to BRCA2 loss of function	0.03892	0.119294	RAD51/RBBP8/NBN/RPA2/RPA1/BRIP1/BRCA2/TOPBP1/RFC4/EXO1	10
R-HSA-354194	GRB2:SOS provides linkage to MAPK signaling for Integrins	0.0394261	0.120171	FN1/SOS1/RAP1B/PTK2/FGG	5
R-HSA-1643713	Signaling by EGFR in Cancer	0.0399623	0.120171	CBL/SOS1/PIK3CA/PIK3R1/EGFR/SHC1/NRAS	7
R-HSA-389960	Formation of tubulin folding intermediates by CCT/TriC	0.0399623	0.120171	CCT4/TUBA1B/TUBB2B/CCT2/TUBA1A/TUBA1C/TUBB3	7
R-HSA-418592	ADP signalling through P2Y purinoceptor 1	0.0399623	0.120171	GNA15/GNB5/GNB1/MAPK14/GNG4/GNG12/GNG10	7
R-HSA-5654708	Downstream signaling of activated FGFR3	0.0399623	0.120171	SOS1/PIK3CA/PIK3R1/SHC1/FRS2/PTPN11/NRAS	7
R-HSA-5696397	Gap-filling DNA repair synthesis and ligation in GG-NER	0.0399623	0.120171	LIG3/POLD3/POLD2/RPA2/RPA1/POLE3/RFC4	7
R-HSA-9013508	NOTCH3 Intracellular Domain Regulates Transcription	0.0399623	0.120171	CREBBP/NOTCH3/STAT1/DLGAP5/HEYL/PBX1/MAML3	7
R-HSA-167044	Signalling to RAS	0.040755	0.121488	MAPK14/MAPKAPK3/SOS1/SHC1/MAPKAPK2/NRAS	6
R-HSA-5625900	RHO GTPases activate CIT	0.040755	0.121488	RHOA/PPP1R12B/MYH9/CDKN1B/MYH10/PRC1	6
R-HSA-6802946	Signaling by moderate kinase activity BRAF mutants	0.0411647	0.121488	VCL/ARAF/JAK2/MAPK1/FN1/RAP1B/IQGAP1/CAMK2D/CALM3/FGG/NRAS	11
R-HSA-6802949	Signaling by RAS mutants	0.0411647	0.121488	VCL/ARAF/JAK2/MAPK1/FN1/RAP1B/IQGAP1/CAMK2D/CALM3/FGG/NRAS	11
R-HSA-6802955	Paradoxical activation of RAF signaling by kinase inactive BRAF	0.0411647	0.121488	VCL/ARAF/JAK2/MAPK1/FN1/RAP1B/IQGAP1/CAMK2D/CALM3/FGG/NRAS	11
R-HSA-9649948	Signaling downstream of RAS mutants	0.0411647	0.121488	VCL/ARAF/JAK2/MAPK1/FN1/RAP1B/IQGAP1/CAMK2D/CALM3/FGG/NRAS	11
R-HSA-9707616	Heme signaling	0.0411647	0.121488	CREBBP/XPO1/TBL1X/MED1/HELZ2/BMAL1/CRTC3/CARM1/BACH1/HDAC3/NRIP1	11
R-HSA-72306	tRNA processing	0.041891	0.123305	NUP160/NSUN2/NDC1/NUP133/NUP50/NUP188/RTCB/NUP93/POP1/NUP98/NUP155/NUP153/NUP210/ALKBH8/NUP58/RANBP2/NUP205/WDR4/CLP1/TRMT12/POM121	21
R-HSA-1839124	FGFR1 mutant receptor activation	0.0455986	0.133213	GAB2/STAT1/ZMYM2/PIK3CA/PIK3R1/ERLIN2/BCR/MYO18A	8
R-HSA-450282	MAPK targets/ Nuclear events mediated by MAP kinases	0.0455986	0.133213	MEF2A/MAPK1/PPP2CB/MAPK14/PPP2R5D/ATF1/MAPKAPK2/FOS	8
R-HSA-163685	Integration of energy metabolism	0.0457359	0.133213	ADIPOR2/GNA15/GNB5/GNB1/ITPR3/PPP2CB/PPP2R5D/SLC2A1/ACSL3/GNAI1/ACLY/ADCY3/IQGAP1/ADCY9/ADCY1/GNG4/FASN/GNG12/AGPAT1/GNG10/ACACA	21
R-HSA-168138	Toll Like Receptor 9 (TLR9) Cascade	0.0457359	0.133213	TAB2/MEF2A/FBXW11/MAPK1/PPP2CB/MAPK14/PPP2R5D/MAPKAPK3/ATF1/RBSN/MAP3K7/TP53/APP/NLRX1/MAPKAPK2/FOS/IRAK1/USP18/PIK3R4/CHUK/IKBKG	21
R-HSA-166016	Toll Like Receptor 4 (TLR4) Cascade	0.0459817	0.133579	SARM1/TAB2/MEF2A/FBXW11/PTPN4/MAPK1/PPP2CB/UBE2D3/MAPK14/PPP2R5D/MAPKAPK3/ATF1/TRAF3/MAP3K7/RIPK1/TP53/APP/NLRX1/MAPKAPK2/FADD/FOS/FGG/PTPN11/IRAK1/USP18/CHUK/IKBKG	27
R-HSA-418597	G alpha (z) signalling events	0.0472274	0.135817	PRKCH/GNAI3/GNB5/GNB1/GNAI1/ADCY3/ADCY9/ADCY1/GNG4/GNG12/GNG10	11
R-HSA-2022923	Dermatan sulfate biosynthesis	0.0476065	0.135817	VCAN/DSE/UST/BGN	4
R-HSA-2025928	Calcineurin activates NFAT	0.0476065	0.135817	NFATC3/NFATC2/NFATC1/CALM3	4
R-HSA-446107	Type I hemidesmosome assembly	0.0476065	0.135817	LAMA3/ITGA6/DST/LAMB3	4
R-HSA-8875555	MET activates RAP1 and RAC1	0.0476065	0.135817	CRKL/RAPGEF1/DOCK7/RAP1B	4
R-HSA-9020956	Interleukin-27 signaling	0.0476065	0.135817	JAK2/STAT1/CANX/JAK1	4
R-HSA-9028731	Activated NTRK2 signals through FRS2 and FRS3	0.0476065	0.135817	SOS1/FRS2/PTPN11/NRAS	4
R-HSA-8876198	RAB GEFs exchange GTP for GDP on RABs	0.0482357	0.136935	ALS2/GDI2/RGP1/RAB5C/MADD/RAB35/RAB32/RAB14/DENND1A/TRAPPC10/GAPVD1/TRAPPC9/RAB31/TRAPPC11/DENND6A/DENND5A/CHM/DENND1C	18
R-HSA-2404192	Signaling by Type 1 Insulin-like Growth Factor 1 Receptor (IGF1R)	0.0485254	0.136935	GAB2/PIK3CB/SOS1/PIK3CA/CILP/PIK3R1/SHC1/FRS2/IRS1/PTPN11/PIK3R4/NRAS	12
R-HSA-74751	Insulin receptor signalling cascade	0.0485254	0.136935	GAB2/PIK3CB/MAPK1/SOS1/PIK3CA/PIK3R1/SHC1/FRS2/IRS1/PTPN11/PIK3R4/NRAS	12
R-HSA-901042	Calnexin/calreticulin cycle	0.0486229	0.136935	SEL1L/GANAB/CANX/EDEM1/OS9/RNF185/AMFR	7
R-HSA-975576	N-glycan antennae elongation in the medial/trans-Golgi	0.0486229	0.136935	MAN2A1/CHST10/MGAT3/MGAT5/B4GALT5/B4GALT3/MGAT2	7
R-HSA-381340	Transcriptional regulation of white adipocyte differentiation	0.04886	0.136935	CREBBP/TBL1X/TGFB1/MED13/FAM120B/MED28/EGR2/MED20/MED1/HELZ2/CDK4/CARM1/MED22/HDAC3/MED14/NCOR2/SREBF2	17
R-HSA-6802957	Oncogenic MAPK signaling	0.04886	0.136935	VCL/ARAF/JAK2/MAPK1/ESRP1/DUSP16/FN1/RAP1B/AP3B1/IQGAP1/CAMK2D/BCL2L11/CALM3/SPRED1/FGG/NF1/NRAS	17
R-HSA-187577	SCF(Skp2)-mediated degradation of p27/p21	0.0492747	0.1376	PSMD8/CDKN1B/CDK2/CDKN1A/PSME3/CCNA1/CDK4/CCNA2/SKP2/CKS1B/PSMD2/CCNE2/PSMB8	13
R-HSA-9694548	Maturation of spike protein	0.0495193	0.1376	GANAB/MAN2A1/CANX/STT3A/ST6GALNAC4/MGAT5/ZDHHC3/MGAT2/ZDHHC20	9
R-HSA-448424	Interleukin-17 signaling	0.049592	0.1376	TAB2/MEF2A/FBXW11/MAPK1/PPP2CB/MAPK14/PPP2R5D/MAPKAPK3/ATF1/MAP3K7/MAPKAPK2/FOS/IRAK1/CHUK/IKBKG	15
R-HSA-909733	Interferon alpha/beta signaling	0.049592	0.1376	SAMHD1/OAS3/OAS2/KPNA1/STAT1/EGR1/RSAD2/IFNAR2/ADAR/JAK1/PTPN11/MX2/USP18/PTPN1/PSMB8	15
