# Supplementary material for: PARP-1 as a novel target in endocrine-resistant breast cancer
Source: J Exp Clin Cancer Res. 2025 Jun 16;44:175. doi: 10.1186/s13046-025-03441-4 (PMC12168341; doi:10.1186/s13046-025-03441-4)
Supplement: Supplementary file 2 — Supplementary Material 2 [file 13046_2025_3441_MOESM2_ESM.xlsx]

## Sheet: Vehicle_vs_Laso_down_reactome
ID	Description	pvalue	qvalue	geneID	Count
R-HSA-1169410	Antiviral mechanism by IFN-stimulated genes	6.95998e-16	7.96368e-13	NUP160/TPR/EIF2AK2/NDC1/NUP133/NEDD4/NUP50/NUP188/KPNA3/NUP93/RIGI/NUP88/EIF4G2/NUP98/OAS3/OAS2/NUP155/KPNA1/EIF4G1/STAT1/TRIM25/PLCG1/NUP153/NUP210/FLNB/HERC5/NUP58/EIF4E/RANBP2/NUP205/UBE2L6/MX1/EIF4A1/JAK1/ABCE1/ARIH1/USP18/POM121/FLNA	39
R-HSA-1169408	ISG15 antiviral mechanism	2.41207e-14	1.37996e-11	NUP160/TPR/EIF2AK2/NDC1/NUP133/NEDD4/NUP50/NUP188/KPNA3/NUP93/RIGI/NUP88/EIF4G2/NUP98/NUP155/KPNA1/EIF4G1/STAT1/TRIM25/PLCG1/NUP153/NUP210/FLNB/HERC5/NUP58/EIF4E/RANBP2/NUP205/UBE2L6/MX1/EIF4A1/JAK1/ARIH1/USP18/POM121	35
R-HSA-73894	DNA Repair	4.64152e-13	1.77029e-10	LIG3/PPP5C/BRCA1/AQR/TDP1/POLR2B/RAD51/POLQ/RNF4/KDM4A/TP53BP1/RAD18/MLH1/UNG/POLD3/XRCC5/RIF1/MSH2/ABL1/EP300/USP10/NBN/POLD2/NSD2/GTF2H1/TIMELESS/FANCE/RNF8/ASCC3/EYA4/ACTR8/WDR48/MSH6/DCLRE1B/TRIM25/PMS2/CDK2/HERC2/INO80/PARP2/CHD1L/RPA1/CCNA1/BRIP1/MDC1/ASCC1/COPS4/BRCA2/CUL4A/FANCI/FTO/TP53/DTL/PARP1/FANCD2/CCNA2/POLE3/CHEK1/NEIL2/XPC/UBE2L6/PAXIP1/RNF111/FANCC/USP1/TOPBP1/RFC4/BAP1/WRN/DDB1…	88
R-HSA-2990846	SUMOylation	1.53336e-09	4.38622e-07	CREBBP/BRCA1/NR1H3/NUP160/TPR/NDC1/TP53BP1/NUP133/SMC1A/TOP2B/SENP1/PGR/TFAP2C/AURKA/DNMT3B/ESR1/NUP50/NUP188/EP300/NUP93/NUP88/NUP98/NUP155/STAG1/DNMT3A/NUP153/HERC2/DNMT1/NUP210/RPA1/MDC1/NUP58/TP53/SAE1/PARP1/UHRF2/CDKN2A/INCENP/RANBP2/XPC/NUP205/WRN/SIN3A/CHD3/PHC3/CBX2/NRIP1/PPARA/POM121/NCOR2/SMC5/ZBED1/IKBKG	53
R-HSA-3108232	SUMO E3 ligases SUMOylate target proteins	3.91823e-09	8.96224e-07	CREBBP/BRCA1/NR1H3/NUP160/TPR/NDC1/TP53BP1/NUP133/SMC1A/TOP2B/PGR/TFAP2C/AURKA/DNMT3B/ESR1/NUP50/NUP188/EP300/NUP93/NUP88/NUP98/NUP155/STAG1/DNMT3A/NUP153/HERC2/DNMT1/NUP210/RPA1/MDC1/NUP58/TP53/PARP1/UHRF2/CDKN2A/INCENP/RANBP2/XPC/NUP205/WRN/SIN3A/CHD3/PHC3/CBX2/NRIP1/PPARA/POM121/NCOR2/SMC5/ZBED1/IKBKG	51
R-HSA-180910	Vpr-mediated nuclear import of PICs	4.69961e-09	8.96224e-07	NUP160/TPR/NDC1/NUP133/NUP50/NUP188/NUP93/NUP88/NUP98/NUP155/KPNA1/NUP153/NUP210/HMGA1/NUP58/RANBP2/NUP205/POM121	18
R-HSA-5693532	DNA Double-Strand Break Repair	5.63297e-09	9.20758e-07	LIG3/PPP5C/BRCA1/TDP1/RAD51/POLQ/RNF4/KDM4A/TP53BP1/POLD3/XRCC5/RIF1/ABL1/NBN/POLD2/NSD2/TIMELESS/RNF8/EYA4/CDK2/HERC2/PARP2/RPA1/CCNA1/BRIP1/MDC1/BRCA2/TP53/PARP1/CCNA2/POLE3/CHEK1/PAXIP1/TOPBP1/RFC4/BAP1/WRN/FEN1/POLH/EXO1/ATR/TOP3A/BRCC3/NHEJ1/SLX4/XRCC2/PRKDC/RTEL1	48
R-HSA-3108214	SUMOylation of DNA damage response and repair proteins	7.20431e-09	1.03041e-06	BRCA1/NUP160/TPR/NDC1/NUP133/SMC1A/NUP50/NUP188/NUP93/NUP88/NUP98/NUP155/STAG1/NUP153/HERC2/NUP210/RPA1/MDC1/NUP58/PARP1/CDKN2A/RANBP2/XPC/NUP205/WRN/PHC3/CBX2/POM121/SMC5	29
R-HSA-159227	Transport of the SLBP independent Mature mRNA	8.86199e-09	1.12666e-06	NUP160/TPR/NDC1/NUP133/NUP50/NUP188/NUP93/NUP88/NUP98/NUP155/NUP153/NUP210/NCBP1/NUP58/EIF4E/RANBP2/NUP205/POM121	18
R-HSA-168271	Transport of Ribonucleoproteins into the Host Nucleus	1.13871e-08	1.18448e-06	NUP160/TPR/NDC1/NUP133/NUP50/NUP188/NUP93/NUP88/NUP98/NUP155/KPNA1/NUP153/NUP210/NUP58/RANBP2/NUP205/POM121	17
R-HSA-168333	NEP/NS2 Interacts with the Cellular Export Machinery	1.13871e-08	1.18448e-06	NUP160/TPR/NDC1/NUP133/XPO1/NUP50/NUP188/NUP93/NUP88/NUP98/NUP155/NUP153/NUP210/NUP58/RANBP2/NUP205/POM121	17
R-HSA-159230	Transport of the SLBP Dependant Mature mRNA	1.61912e-08	1.54385e-06	NUP160/TPR/NDC1/NUP133/NUP50/NUP188/NUP93/NUP88/NUP98/NUP155/NUP153/NUP210/NCBP1/NUP58/EIF4E/RANBP2/NUP205/POM121	18
R-HSA-9012999	RHO GTPase cycle	1.90282e-08	1.67479e-06	ALS2/PLXND1/ANLN/VRK2/DEPDC1B/CUL3/TRIO/DSG2/ARHGEF5/PKN2/SPEN/RHOA/TFRC/STK10/SENP1/DSP/SYDE2/ARHGEF18/DOCK8/RAPGEF1/DNMBP/ARHGAP21/ACBD5/ARHGEF17/BLTP3B/ECT2/PLXNA1/SPTBN1/SOS1/DOCK7/MTR/ABCD3/KIF14/GNA13/PLEKHG1/TMPO/PIK3CA/CIT/TUBA1B/USP9X/FGD3/CDC42EP1/STARD8/AKAP12/DIAPH1/FLOT2/ARHGEF11/VAV3/CCT7/TEX2/KCTD3/ARHGAP29/COPS4/ESYT1/RHOF/DIAPH3/IQGAP1/CLTC/EPHA2/TPM3/LBR/OSBPL11/ARHGAP18/ADD3/PA…	95
R-HSA-176033	Interactions of Vpr with host cellular proteins	2.87381e-08	2.34875e-06	NUP160/TPR/NDC1/NUP133/NUP50/NUP188/NUP93/NUP88/NUP98/NUP155/KPNA1/NUP153/NUP210/HMGA1/NUP58/RANBP2/NUP205/POM121	18
R-HSA-168276	NS1 Mediated Effects on Host Pathways	3.44778e-08	2.62999e-06	NUP160/TPR/EIF2AK2/NDC1/NUP133/NUP50/NUP188/KPNA3/NUP93/NUP88/NUP98/NUP155/KPNA1/NUP153/NUP210/NUP58/RANBP2/NUP205/POM121	19
R-HSA-168274	Export of Viral Ribonucleoproteins from Nucleus	3.94827e-08	2.82353e-06	NUP160/TPR/NDC1/NUP133/XPO1/NUP50/NUP188/NUP93/NUP88/NUP98/NUP155/NUP153/NUP210/NUP58/RANBP2/NUP205/POM121	17
R-HSA-9013106	RHOC GTPase cycle	5.18346e-08	3.43335e-06	ANLN/DEPDC1B/ARHGEF5/PKN2/RHOA/TFRC/STK10/ARHGAP21/ACBD5/ARHGEF17/ABCD3/TMPO/CIT/DIAPH1/FLOT2/ARHGEF11/DIAPH3/IQGAP1/LBR/ARHGAP18/ABR/ARHGAP35/FMNL3/RACGAP1/IQGAP3/BCR/ARHGEF12	27
R-HSA-69620	Cell Cycle Checkpoints	5.48485e-08	3.43335e-06	CDC27/BRCA1/NUP160/MCM10/TP53BP1/KIF2A/NUP133/NDE1/MCM2/MCM6/XPO1/ORC1/ZW10/CDC6/CDC23/CDC7/MAPRE1/NBN/MCM4/NSD2/NUP98/MCM3/RNF8/CDK2/MCM8/HERC2/CLIP1/PSME3/RPA1/CCNA1/YWHAQ/DYNC1LI2/BRIP1/MDC1/PPP2R1B/KNL1/CENPO/TP53/KIF2C/CCNA2/CDKN2A/INCENP/CHEK1/ANAPC1/RANBP2/AHCTF1/BUB1B/TAOK1/TOPBP1/RFC4/WRN/CENPN/MCM7/NDEL1/PLK1/BUB1/EXO1/ZWILCH/ATR/PSMD2/CKAP5/CCNE2/TOP3A/KNTC1/BRCC3/PPP1CC/ERCC6L/CENPP	68
R-HSA-159231	Transport of Mature mRNA Derived from an Intronless Transcript	5.7012e-08	3.43335e-06	NUP160/TPR/NDC1/NUP133/NUP50/NUP188/NUP93/NUP88/NUP98/NUP155/NUP153/NUP210/NCBP1/NUP58/EIF4E/RANBP2/NUP205/CPSF2/POM121	19
R-HSA-165054	Rev-mediated nuclear export of HIV RNA	7.01035e-08	4.01066e-06	NUP160/TPR/NDC1/NUP133/XPO1/NUP50/NUP188/NUP93/NUP88/NUP98/NUP155/NUP153/NUP210/NUP58/RANBP2/NUP205/POM121	17
R-HSA-159234	Transport of Mature mRNAs Derived from Intronless Transcripts	9.23785e-08	4.79486e-06	NUP160/TPR/NDC1/NUP133/NUP50/NUP188/NUP93/NUP88/NUP98/NUP155/NUP153/NUP210/NCBP1/NUP58/EIF4E/RANBP2/NUP205/CPSF2/POM121	19
R-HSA-170822	Regulation of Glucokinase by Glucokinase Regulatory Protein	9.63824e-08	4.79486e-06	NUP160/TPR/NDC1/NUP133/NUP50/NUP188/NUP93/NUP88/NUP98/NUP155/NUP153/NUP210/NUP58/RANBP2/NUP205/POM121	16
R-HSA-5619107	Defective TPR may confer susceptibility towards thyroid papillary carcinoma (TPC)	9.63824e-08	4.79486e-06	NUP160/TPR/NDC1/NUP133/NUP50/NUP188/NUP93/NUP88/NUP98/NUP155/NUP153/NUP210/NUP58/RANBP2/NUP205/POM121	16
R-HSA-3301854	Nuclear Pore Complex (NPC) Disassembly	1.21021e-07	5.76971e-06	NUP160/TPR/NDC1/NUP133/NUP50/NUP188/NUP93/NUP88/NUP98/NUP155/NEK6/NUP153/NUP210/NUP58/RANBP2/NUP205/POM121	17
R-HSA-70171	Glycolysis	1.60253e-07	7.33451e-06	NUP160/TPR/NDC1/PFKP/PKM/NUP133/NUP50/NUP188/PGK1/NUP93/NUP88/NUP98/GNPDA1/NUP155/NUP153/NUP210/PPP2R1B/NUP58/PFKL/PFKM/RANBP2/NUP205/HK1/PFKFB3/PGAM1/POM121	26
R-HSA-177243	Interactions of Rev with host cellular proteins	2.03589e-07	8.95957e-06	NUP160/TPR/NDC1/NUP133/XPO1/NUP50/NUP188/NUP93/NUP88/NUP98/NUP155/NUP153/NUP210/NUP58/RANBP2/NUP205/POM121	17
R-HSA-2980766	Nuclear Envelope Breakdown	2.13686e-07	9.05561e-06	VRK2/NUP160/TPR/NDC1/NUP133/NUP50/NUP188/NUP93/NUP88/NUP98/NUP155/NEK6/TMPO/NUP153/NUP210/LPIN1/NUP58/RANBP2/NUP205/PLK1/POM121	21
R-HSA-68877	Mitotic Prometaphase	2.26813e-07	9.26864e-06	NCAPD2/NUP160/WAPL/KIF2A/NUP133/SMC1A/NDE1/PCM1/XPO1/ZW10/HAUS4/MAPRE1/CEP192/NCAPG/NUP98/ALMS1/STAG1/NEK6/NCAPH/TUBA1B/CEP250/CLIP1/DYNC1LI2/CDK5RAP2/PPP2R1B/KNL1/TUBGCP4/CENPO/PLK4/KIF2C/CDCA5/HAUS6/INCENP/RANBP2/AHCTF1/BUB1B/PCNT/TAOK1/CENPN/NDEL1/PLK1/TUBA1C/BUB1/ZWILCH/CKAP5/KNTC1/PPP1CC/ERCC6L/CENPP/DCTN1/TUBB3	51
R-HSA-180746	Nuclear import of Rev protein	2.95171e-07	1.12255e-05	NUP160/TPR/NDC1/NUP133/NUP50/NUP188/NUP93/NUP88/NUP98/NUP155/NUP153/NUP210/NUP58/RANBP2/NUP205/POM121	16
R-HSA-5663220	RHO GTPases Activate Formins	3.12113e-07	1.12255e-05	DVL2/NUP160/RHOA/KIF2A/NUP133/NDE1/XPO1/ZW10/MAPRE1/NUP98/TUBA1B/CLIP1/DIAPH1/DYNC1LI2/PPP2R1B/KNL1/CENPO/DIAPH3/KIF2C/INCENP/ITGB1/RANBP2/AHCTF1/BUB1B/TAOK1/FMNL3/CENPN/NDEL1/PLK1/TUBA1C/BUB1/ZWILCH/CKAP5/KNTC1/PPP1CC/ERCC6L/CENPP/TUBB3/SRGAP2	39
R-HSA-191859	snRNP Assembly	3.13942e-07	1.12255e-05	NUP160/TPR/NDC1/NUP133/GEMIN5/NUP50/NUP188/PRMT5/NUP93/NUP88/NUP98/NUP155/NUP153/NUP210/NCBP1/NUP58/RANBP2/NUP205/SNUPN/GEMIN4/POM121	21
R-HSA-194441	Metabolism of non-coding RNA	3.13942e-07	1.12255e-05	NUP160/TPR/NDC1/NUP133/GEMIN5/NUP50/NUP188/PRMT5/NUP93/NUP88/NUP98/NUP155/NUP153/NUP210/NCBP1/NUP58/RANBP2/NUP205/SNUPN/GEMIN4/POM121	21
R-HSA-4615885	SUMOylation of DNA replication proteins	3.52322e-07	1.22161e-05	NUP160/TPR/NDC1/NUP133/TOP2B/AURKA/NUP50/NUP188/NUP93/NUP88/NUP98/NUP155/NUP153/NUP210/NUP58/INCENP/RANBP2/NUP205/POM121	19
R-HSA-2500257	Resolution of Sister Chromatid Cohesion	4.49583e-07	1.51299e-05	NUP160/WAPL/KIF2A/NUP133/SMC1A/NDE1/XPO1/ZW10/MAPRE1/NUP98/STAG1/TUBA1B/CLIP1/DYNC1LI2/PPP2R1B/KNL1/CENPO/KIF2C/CDCA5/INCENP/RANBP2/AHCTF1/BUB1B/TAOK1/CENPN/NDEL1/PLK1/TUBA1C/BUB1/ZWILCH/CKAP5/KNTC1/PPP1CC/ERCC6L/CENPP/TUBB3	36
R-HSA-4085377	SUMOylation of SUMOylation proteins	4.9523e-07	1.61899e-05	NUP160/TPR/NDC1/NUP133/NUP50/NUP188/NUP93/NUP88/NUP98/NUP155/NUP153/NUP210/NUP58/RANBP2/NUP205/POM121	16
R-HSA-1655829	Regulation of cholesterol biosynthesis by SREBP (SREBF)	6.53969e-07	2.07855e-05	CYP51A1/CREBBP/MBTPS2/ACACB/FDFT1/SCD/SEC23A/TBL1X/HMGCS1/HMGCR/MED1/HELZ2/SEC24B/CARM1/FDPS/ELOVL6/DHCR7/SEC24C/PPARA/SREBF2/ACACA	21
R-HSA-3371453	Regulation of HSF1-mediated heat shock response	7.87842e-07	2.43637e-05	NUP160/TPR/NDC1/NUP133/NUP50/NUP188/MAPK1/NUP93/NUP88/HSPA8/NUP98/HSPA9/NUP155/NUP153/NUP210/RPA1/NUP58/RANBP2/HSPA13/NUP205/MAPKAPK2/BAG5/ATR/POM121	24
R-HSA-170834	Signaling by TGF-beta Receptor Complex	8.10323e-07	2.43995e-05	RHOA/RBL1/ITGB5/XPO1/CCNK/MAPK1/EP300/STUB1/ARHGEF18/TGFB1/ITGB8/MTMR4/STAT1/UCHL5/TGIF2/USP9X/CCNT1/USP15/MYC/SMAD4/PARP1/ITGB1/ZFYVE9/RNF111/SMAD3/PPP1CC/NCOR2/TFDP1/SMURF1	29
R-HSA-9705671	SARS-CoV-2 activates/modulates innate and adaptive immune responses	1.34128e-06	3.93514e-05	CREBBP/NUP160/TPR/TAB2/NDC1/NUP133/NUP50/NUP188/SEC23A/NUP93/RIGI/NUP88/NUP98/NUP155/IFIH1/STAT1/TRIM25/NUP153/BECN1/TRAF3/NUP210/G3BP2/SEC24B/NUP58/RANBP2/NUP205/JAK1/NOD2/SEC24C/PTPN11/IRAK1/POM121/PIK3R4/CHUK/IKBKG	35
R-HSA-6796648	TP53 Regulates Transcription of DNA Repair Genes	1.53459e-06	4.38972e-05	BRCA1/POLR2B/MLH1/CCNK/SUPT16H/MSH2/NELFCD/GTF2H1/PMS2/CCNT1/MDC1/FANCI/TP53/FANCD2/SSRP1/CHEK1/FANCC/CDK12/FOS/ATR/TCEA1/NELFB	22
R-HSA-141424	Amplification of signal from the kinetochores	1.68211e-06	4.5826e-05	NUP160/KIF2A/NUP133/NDE1/XPO1/ZW10/MAPRE1/NUP98/CLIP1/DYNC1LI2/PPP2R1B/KNL1/CENPO/KIF2C/INCENP/RANBP2/AHCTF1/BUB1B/TAOK1/CENPN/NDEL1/PLK1/BUB1/ZWILCH/CKAP5/KNTC1/PPP1CC/ERCC6L/CENPP	29
R-HSA-141444	Amplification of signal from unattached kinetochores via a MAD2 inhibitory signal	1.68211e-06	4.5826e-05	NUP160/KIF2A/NUP133/NDE1/XPO1/ZW10/MAPRE1/NUP98/CLIP1/DYNC1LI2/PPP2R1B/KNL1/CENPO/KIF2C/INCENP/RANBP2/AHCTF1/BUB1B/TAOK1/CENPN/NDEL1/PLK1/BUB1/ZWILCH/CKAP5/KNTC1/PPP1CC/ERCC6L/CENPP	29
R-HSA-5693538	Homology Directed Repair	1.7256e-06	4.59174e-05	LIG3/BRCA1/RAD51/POLQ/RNF4/TP53BP1/POLD3/ABL1/NBN/POLD2/NSD2/TIMELESS/RNF8/CDK2/HERC2/PARP2/RPA1/CCNA1/BRIP1/MDC1/BRCA2/PARP1/CCNA2/POLE3/CHEK1/TOPBP1/RFC4/WRN/FEN1/POLH/EXO1/ATR/TOP3A/BRCC3/SLX4/XRCC2/RTEL1	37
R-HSA-913531	Interferon Signaling	1.81814e-06	4.69031e-05	NUP160/TPR/EIF2AK2/NDC1/NUP133/NEDD4/ICAM1/NUP50/NUP188/KPNA3/NUP93/TRIM14/RIGI/NUP88/EIF4G2/NUP98/OAS3/OAS2/NUP155/KPNA1/EIF4G1/STAT1/EGR1/TRIM25/TRIM6/PLCG1/NUP153/NUP210/XAF1/FLNB/HERC5/NUP58/EIF4E/RANBP2/NUP205/UBE2L6/MX1/ADAR/EIF4A1/JAK1/ABCE1/ARIH1/TRIM68/PTPN11/USP18/POM121/PTPN1/FLNA	48
R-HSA-9648025	EML4 and NUDC in mitotic spindle formation	1.84463e-06	4.69031e-05	NUP160/KIF2A/NUP133/NDE1/XPO1/ZW10/MAPRE1/NUP98/NEK6/TUBA1B/CLIP1/DYNC1LI2/PPP2R1B/KNL1/CENPO/KIF2C/INCENP/RANBP2/AHCTF1/BUB1B/TAOK1/CENPN/NDEL1/PLK1/TUBA1C/BUB1/ZWILCH/CKAP5/KNTC1/PPP1CC/ERCC6L/CENPP/TUBB3	33
R-HSA-68962	Activation of the pre-replicative complex	1.96442e-06	4.88633e-05	MCM10/MCM2/MCM6/ORC1/CDC6/CDC7/POLA1/MCM4/MCM3/CDK2/MCM8/RPA1/POLE3/MCM7/PRIM1	15
R-HSA-68882	Mitotic Anaphase	2.04345e-06	4.97477e-05	CDC27/VRK2/NUP160/NDC1/WAPL/KIF2A/NUP133/SMC1A/NDE1/XPO1/TNPO1/ZW10/CDC23/NUP188/MAPRE1/NUP93/NUP98/NUP155/STAG1/TMPO/TUBA1B/CLIP1/PSME3/ESPL1/DYNC1LI2/PPP2R1B/KNL1/CENPO/NUP58/KIF2C/LBR/CDCA5/INCENP/ANAPC1/RANBP2/AHCTF1/NUP205/BUB1B/TAOK1/CENPN/NDEL1/PLK1/TUBA1C/BUB1/ZWILCH/PSMD2/CKAP5/KNTC1/PPP1CC/ERCC6L/CENPP/POM121/PPP2R2A/TUBB3	54
R-HSA-2555396	Mitotic Metaphase and Anaphase	2.3428e-06	5.5847e-05	CDC27/VRK2/NUP160/NDC1/WAPL/KIF2A/NUP133/SMC1A/NDE1/XPO1/TNPO1/ZW10/CDC23/NUP188/MAPRE1/NUP93/NUP98/NUP155/STAG1/TMPO/TUBA1B/CLIP1/PSME3/ESPL1/DYNC1LI2/PPP2R1B/KNL1/CENPO/NUP58/KIF2C/LBR/CDCA5/INCENP/ANAPC1/RANBP2/AHCTF1/NUP205/BUB1B/TAOK1/CENPN/NDEL1/PLK1/TUBA1C/BUB1/ZWILCH/PSMD2/CKAP5/KNTC1/PPP1CC/ERCC6L/CENPP/POM121/PPP2R2A/TUBB3	54
R-HSA-69618	Mitotic Spindle Checkpoint	2.3936e-06	5.58934e-05	CDC27/NUP160/KIF2A/NUP133/NDE1/XPO1/ZW10/CDC23/MAPRE1/NUP98/CLIP1/DYNC1LI2/PPP2R1B/KNL1/CENPO/KIF2C/INCENP/ANAPC1/RANBP2/AHCTF1/BUB1B/TAOK1/CENPN/NDEL1/PLK1/BUB1/ZWILCH/CKAP5/KNTC1/PPP1CC/ERCC6L/CENPP	32
R-HSA-2426168	Activation of gene expression by SREBF (SREBP)	2.95741e-06	6.7678e-05	CYP51A1/CREBBP/ACACB/FDFT1/SCD/TBL1X/HMGCS1/HMGCR/MED1/HELZ2/CARM1/FDPS/ELOVL6/DHCR7/PPARA/SREBF2/ACACA	17
R-HSA-3232142	SUMOylation of ubiquitinylation proteins	3.11249e-06	6.98303e-05	NUP160/TPR/NDC1/NUP133/NUP50/NUP188/NUP93/NUP88/NUP98/NUP155/NUP153/NUP210/NUP58/RANBP2/NUP205/POM121	16
R-HSA-3371556	Cellular response to heat stress	3.47891e-06	7.65501e-05	CREBBP/NUP160/TPR/NDC1/NUP133/NUP50/NUP188/MAPK1/EP300/NUP93/NUP88/HSPA8/NUP98/HSPA9/NUP155/NUP153/NUP210/RPA1/NUP58/RANBP2/HSPA13/NUP205/MAPKAPK2/BAG5/ATR/POM121/MTOR	27
R-HSA-4570464	SUMOylation of RNA binding proteins	3.90275e-06	8.4256e-05	NUP160/TPR/NDC1/NUP133/NUP50/NUP188/NUP93/NUP88/NUP98/NUP155/NUP153/NUP210/NUP58/RANBP2/NUP205/PHC3/CBX2/POM121	18
R-HSA-168325	Viral Messenger RNA Synthesis	4.34429e-06	9.20514e-05	NUP160/POLR2B/TPR/NDC1/NUP133/NUP50/NUP188/NUP93/NUP88/NUP98/NUP155/NUP153/NUP210/NUP58/RANBP2/NUP205/POM121	17
R-HSA-8980692	RHOA GTPase cycle	8.5837e-06	0.000177882	ANLN/DEPDC1B/TRIO/ARHGEF5/PKN2/RHOA/TFRC/STK10/ARHGEF18/ARHGAP21/ACBD5/ARHGEF17/ECT2/ABCD3/TMPO/CIT/STARD8/DIAPH1/FLOT2/ARHGEF11/VAV3/TEX2/ARHGAP29/DIAPH3/IQGAP1/LBR/ARHGAP18/TIAM1/ABR/ARHGAP35/FMNL3/RACGAP1/IQGAP3/BCR/ARHGEF12/ARHGAP11A/ARHGAP19	37
R-HSA-70326	Glucose metabolism	8.70592e-06	0.000177882	SLC25A13/NUP160/TPR/NDC1/PFKP/PKM/NUP133/NUP50/NUP188/PGK1/NUP93/NUP88/NUP98/GNPDA1/NUP155/NUP153/NUP210/PPP2R1B/NUP58/PFKL/PFKM/RANBP2/NUP205/HK1/PFKFB3/PGAM1/POM121	27
R-HSA-176187	Activation of ATR in response to replication stress	1.10718e-05	0.000222255	MCM10/MCM2/MCM6/ORC1/CDC6/CDC7/MCM4/MCM3/CDK2/MCM8/RPA1/CHEK1/RFC4/MCM7/ATR	15
R-HSA-68886	M Phase	1.40836e-05	0.000277837	CDC27/NCAPD2/VRK2/NUP160/TPR/NDC1/WAPL/KIF2A/NUP133/SMC1A/NDE1/PCM1/XPO1/TNPO1/ZW10/HAUS4/NUP50/CDC23/NUP188/MAPK1/MAPRE1/CEP192/NUP93/NUP88/NCAPG/NUP98/NUP155/ALMS1/STAG1/NEK6/MASTL/TMPO/NCAPH/TUBA1B/NUP153/CEP250/CLIP1/PSME3/NUP210/LPIN1/ESPL1/DYNC1LI2/CDK5RAP2/PPP2R1B/KIF23/KNL1/TUBGCP4/CENPO/NUP58/PLK4/KIF2C/LBR/CDCA5/NCAPG2/HAUS6/INCENP/NCAPD3/ANAPC1/RANBP2/AHCTF1/NUP205/BUB1B/PCNT/TAOK1/CEN…	80
R-HSA-6784531	tRNA processing in the nucleus	2.20399e-05	0.000427429	NUP160/TPR/NDC1/NUP133/NUP50/NUP188/RTCB/NUP93/POP1/NUP88/NUP98/NUP155/NUP153/NUP210/NUP58/RANBP2/NUP205/XPOT/POM121	19
R-HSA-390471	Association of TriC/CCT with target proteins during biosynthesis	2.34961e-05	0.000448075	FBXL3/XRN2/CCT4/FBXW2/FKBP9/ARFGEF2/CCT7/KIF13A/TP53/CCT5/CCT2/HDAC3/CCNE2/GBA1/AP3M1	15
R-HSA-9615933	Postmitotic nuclear pore complex (NPC) reformation	2.80748e-05	0.000526615	NUP160/NDC1/NUP133/TNPO1/NUP188/NUP93/NUP98/NUP155/NUP58/AHCTF1/NUP205/POM121	12
R-HSA-453279	Mitotic G1 phase and G1/S transition	2.95853e-05	0.000545998	E2F2/CUL1/MCM10/MCM2/MCM6/RBL1/ORC1/CDC6/ABL1/CDC7/MYBL2/POLA1/MCM4/CCND1/MCM3/CDK2/MCM8/PSME3/RPA1/CCNA1/CDK4/MYC/PPP2R1B/CCNA2/SKP2/CDKN2A/POLE3/MCM7/RRM2/CKS1B/PSMD2/CCNE2/TYMS/PRIM1/TFDP1/PPP2R2A	36
R-HSA-72202	Transport of Mature Transcript to Cytoplasm	3.62581e-05	0.000658523	NUP160/TPR/NDC1/NUP133/NUP50/NUP188/POLDIP3/THOC5/NUP93/CASC3/NUP88/NUP98/NUP155/NUP153/NUP210/NCBP1/NUP58/DHX38/EIF4E/RANBP2/NUP205/CPSF2/CDC40/POM121	24
R-HSA-9006936	Signaling by TGFB family members	3.70011e-05	0.000661516	RHOA/RBL1/ITGB5/XPO1/CCNK/MAPK1/EP300/CHRDL1/STUB1/ARHGEF18/TGFB1/ITGB8/MTMR4/STAT1/UCHL5/TGIF2/USP9X/CCNT1/ACVR1B/USP15/MYC/SMAD4/PARP1/ITGB1/ZFYVE9/RNF111/SMAD3/PPP1CC/NCOR2/TFDP1/SMURF1	31
R-HSA-69190	DNA strand elongation	4.17145e-05	0.00073431	MCM2/MCM6/POLD3/POLA1/MCM4/POLD2/MCM3/MCM8/RPA1/RFC4/MCM7/FEN1/PRIM1	13
R-HSA-9700206	Signaling by ALK in cancer	4.76509e-05	0.000813771	TPR/CUL1/MAPK1/MYH9/PPFIBP1/STRN/PIK3CA/PLCG1/HIP1/CLTC/TPM3/RANBP2/SHC1/FRS2/TPM4/IRS1/RNF213/DCTN1	18
R-HSA-9725370	Signaling by ALK fusions and activated point mutants	4.76509e-05	0.000813771	TPR/CUL1/MAPK1/MYH9/PPFIBP1/STRN/PIK3CA/PLCG1/HIP1/CLTC/TPM3/RANBP2/SHC1/FRS2/TPM4/IRS1/RNF213/DCTN1	18
R-HSA-159236	Transport of Mature mRNA derived from an Intron-Containing Transcript	4.87744e-05	0.000820709	NUP160/TPR/NDC1/NUP133/NUP50/NUP188/POLDIP3/THOC5/NUP93/CASC3/NUP88/NUP98/NUP155/NUP153/NUP210/NCBP1/NUP58/DHX38/RANBP2/NUP205/CDC40/POM121	22
R-HSA-9013026	RHOB GTPase cycle	4.99087e-05	0.000827624	ANLN/DEPDC1B/ARHGEF5/PKN2/TFRC/STK10/ARHGAP21/ARHGEF17/ECT2/CIT/STARD8/DIAPH1/FLOT2/ARHGEF11/DIAPH3/ABR/ARHGAP35/RACGAP1/IQGAP3/BCR/ARHGEF12	21
R-HSA-9675135	Diseases of DNA repair	5.91438e-05	0.000966756	BRCA1/RAD51/MLH1/MSH2/NBN/MSH6/PMS2/RPA1/BRIP1/BRCA2/TOPBP1/RFC4/WRN/EXO1/ATR/TOP3A/XRCC2	17
R-HSA-3700989	Transcriptional Regulation by TP53	6.72488e-05	0.00108376	CREBBP/BRCA1/POLR2B/MLH1/RBL1/AURKA/CNOT3/TPX2/CCNK/SUPT16H/AGO1/RFFL/MSH2/BRPF3/EP300/PRMT5/NELFCD/NBN/NDRG1/TNFRSF10A/TAF6/GTF2H1/PRKAB1/MAPK14/PMS2/CDK2/AGO2/CNOT1/DYRK2/E2F8/CCNT1/RPA1/SCO1/CCNA1/YWHAQ/GLS2/TTC5/BRIP1/MDC1/PPP2R1B/LRPPRC/FANCI/TP53/CARM1/FANCD2/CCNA2/CDKN2A/SSRP1/CHEK1/CNOT8/FANCC/HIPK1/TOPBP1/RFC4/WRN/CDK12/CHD3/FOS/EXO1/ATR/CCNE2/TOP3A/TCEA1/CHM/NELFB/TFDP1/TXNRD1/MTOR/PIP4…	69
R-HSA-5358565	Mismatch repair (MMR) directed by MSH2:MSH6 (MutSalpha)	6.82847e-05	0.00108517	MLH1/POLD3/MSH2/POLD2/MSH6/PMS2/RPA1/EXO1	8
R-HSA-162587	HIV Life Cycle	7.07112e-05	0.00110834	NUP160/POLR2B/TPR/NDC1/NUP133/XRCC5/XPO1/CCNK/SUPT16H/NUP50/NUP188/NELFCD/RNMT/NUP93/TAF6/NUP88/NUP98/GTF2H1/RNGTT/NUP155/KPNA1/NUP153/CCNT1/NUP210/NCBP1/HMGA1/NUP58/SSRP1/RANBP2/NUP205/FEN1/TCEA1/NELFB/POM121/MVB12B	35
R-HSA-2467813	Separation of Sister Chromatids	7.28876e-05	0.00112701	CDC27/NUP160/WAPL/KIF2A/NUP133/SMC1A/NDE1/XPO1/ZW10/CDC23/MAPRE1/NUP98/STAG1/TUBA1B/CLIP1/PSME3/ESPL1/DYNC1LI2/PPP2R1B/KNL1/CENPO/KIF2C/CDCA5/INCENP/ANAPC1/RANBP2/AHCTF1/BUB1B/TAOK1/CENPN/NDEL1/PLK1/TUBA1C/BUB1/ZWILCH/PSMD2/CKAP5/KNTC1/PPP1CC/ERCC6L/CENPP/TUBB3	42
R-HSA-5693567	HDR through Homologous Recombination (HRR) or Single Strand Annealing (SSA)	7.50693e-05	0.00114527	BRCA1/RAD51/RNF4/TP53BP1/POLD3/ABL1/NBN/POLD2/NSD2/TIMELESS/RNF8/CDK2/HERC2/RPA1/CCNA1/BRIP1/MDC1/BRCA2/CCNA2/POLE3/CHEK1/TOPBP1/RFC4/WRN/POLH/EXO1/ATR/TOP3A/BRCC3/SLX4/XRCC2/RTEL1	32
R-HSA-69242	S Phase	9.60973e-05	0.00144678	CDC27/CUL1/WAPL/SMC1A/MCM2/MCM6/POLD3/ORC1/CDC6/CDC23/POLA1/MCM4/POLD2/CCND1/MCM3/STAG1/CDK2/MCM8/PSME3/RPA1/CCNA1/CDK4/MYC/CCNA2/SKP2/CDCA5/POLE3/ANAPC1/RFC4/MCM7/FEN1/ESCO2/CKS1B/PSMD2/CCNE2/PRIM1/TFDP1	37
R-HSA-5685942	HDR through Homologous Recombination (HRR)	0.000101914	0.00151442	BRCA1/RAD51/POLD3/NBN/POLD2/RPA1/BRIP1/BRCA2/POLE3/CHEK1/TOPBP1/RFC4/WRN/POLH/EXO1/ATR/TOP3A/SLX4/XRCC2/RTEL1	20
R-HSA-1852241	Organelle biogenesis and maintenance	0.000116206	0.00170467	CREBBP/DNAJC11/ALAS1/NDE1/PCM1/TNPO1/KIF3C/RAB11FIP3/HAUS4/MAPRE1/CEP192/TBL1X/CHCHD3/TWNK/ATP5F1B/PRKAB1/MAPK14/EXOC2/HSPA9/CCT4/ALMS1/TUBA1B/MED1/CEP250/HELZ2/EXOC4/NPHP4/IMMT/CDK5RAP2/EXOC6/CRTC3/CARM1/PLK4/HAUS6/PPRC1/CCT5/ASAP1/APOOL/PPARGC1B/PCNT/TFB2M/CCT2/PLK1/RAB8A/TUBA1C/TCTN2/HDAC3/HCFC1/CKAP5/UNC119B/EXOC7/GLUD2/KIF24/PPARA/IFT70B/DCTN1/TUBB3/SSTR3	58
R-HSA-5358508	Mismatch Repair	0.000130828	0.00189487	MLH1/POLD3/MSH2/POLD2/MSH6/PMS2/RPA1/EXO1	8
R-HSA-5693616	Presynaptic phase of homologous DNA pairing and strand exchange	0.000145461	0.00205479	BRCA1/RAD51/NBN/RPA1/BRIP1/BRCA2/CHEK1/TOPBP1/RFC4/WRN/EXO1/ATR/TOP3A/XRCC2	14
R-HSA-6783310	Fanconi Anemia Pathway	0.000145461	0.00205479	FANCE/WDR48/DCLRE1B/RPA1/FANCI/FANCD2/FANCC/USP1/ATR/FANCB/FANCA/SLX4/FAN1/DCLRE1A	14
R-HSA-69206	G1/S Transition	0.000155486	0.00216962	CUL1/MCM10/MCM2/MCM6/RBL1/ORC1/CDC6/CDC7/POLA1/MCM4/CCND1/MCM3/CDK2/MCM8/PSME3/RPA1/CCNA1/CDK4/MYC/PPP2R1B/CCNA2/SKP2/POLE3/MCM7/RRM2/CKS1B/PSMD2/CCNE2/TYMS/PRIM1/TFDP1	31
R-HSA-9013148	CDC42 GTPase cycle	0.000163789	0.00225795	DEPDC1B/TRIO/ARHGEF5/TFRC/DOCK8/DNMBP/ARHGAP21/ECT2/DOCK7/GNA13/PLEKHG1/TMPO/FGD3/CDC42EP1/STARD8/ARHGEF11/VAV3/KCTD3/ARHGAP29/DIAPH3/IQGAP1/LBR/PAK1/TIAM1/ABR/ARHGAP35/FMNL3/RACGAP1/WDR81/IQGAP3/BCR/ARHGEF12/CDC42BPB/ITSN1/SRGAP2	35
R-HSA-5685939	HDR through MMEJ (alt-NHEJ)	0.000169047	0.00230268	LIG3/POLQ/NBN/PARP2/BRCA2/PARP1/FEN1	7
R-HSA-6804756	Regulation of TP53 Activity through Phosphorylation	0.000175405	0.00236118	BRCA1/AURKA/TPX2/SUPT16H/NBN/TAF6/PRKAB1/MAPK14/CDK2/DYRK2/RPA1/CCNA1/BRIP1/TP53/CCNA2/SSRP1/CHEK1/HIPK1/TOPBP1/RFC4/WRN/EXO1/ATR/TOP3A	24
R-HSA-5619102	SLC transporter disorders	0.00019013	0.00252964	NUP160/TPR/CP/NDC1/NUP133/SLC24A1/NUP50/NUP188/NUP93/NUP88/NUP98/NUP155/SLC2A1/NUP153/NUP210/NUP58/RANBP2/NUP205/HK1/SLC34A2/SLC27A4/SLC20A2/POM121/SLC22A5/SLC29A3	25
R-HSA-4551638	SUMOylation of chromatin organization proteins	0.000195932	0.00257687	NUP160/TPR/NDC1/NUP133/NUP50/NUP188/NUP93/NUP88/NUP98/NUP155/NUP153/NUP210/NUP58/RANBP2/NUP205/CHD3/PHC3/CBX2/POM121/ZBED1	20
R-HSA-9013404	RAC2 GTPase cycle	0.000230483	0.00299683	VRK2/DEPDC1B/TRIO/DSG2/TFRC/ARHGAP21/TMPO/PIK3CA/CDC42EP1/VAV3/ESYT1/DIAPH3/IQGAP1/EPHA2/LBR/PAK1/ITGB1/TIAM1/ABR/ARHGAP35/RACGAP1/BCR/CYFIP1	23
R-HSA-379724	tRNA Aminoacylation	0.00026245	0.00337413	LARS2/SARS1/IARS2/AARS1/EARS2/GARS1/TARS1/DARS2/LARS1/YARS1/WARS1/FARS2/IARS1/VARS1	14
R-HSA-5663202	Diseases of signal transduction by growth factor receptors and second messengers	0.000271916	0.00345699	CREBBP/MAMLD1/GAB2/POLR2B/TPR/PIK3CB/CUL1/LRP6/ARAF/ESR1/MAPK1/MYH9/EP300/MIB1/TBL1X/TGFB1/RNF43/PPFIBP1/DUSP16/CSNK1A1/WDR48/SPTBN1/STAT1/STRN/SOS1/PIK3CA/FLT3/KIAA1549/PLCG1/HIP1/DUSP9/PSME3/AP3B1/MPRIP/APC/NCBP1/MYC/PPP2R1B/IQGAP1/KSR1/CLTC/SMAD4/TPM3/EGFR/ADAM17/BCL2L11/RANBP2/ZFYVE9/SHC1/FGFR4/LRP5/HEYL/FRS2/SMAD3/TPM4/CTNNB1/IRS1/FGG/HDAC3/RNF213/PSMD2/YES1/FZD8/PTPN11/AMER1/PPP1CC/BCR/NCOR…	77
R-HSA-162599	Late Phase of HIV Life Cycle	0.000317625	0.00399374	NUP160/POLR2B/TPR/NDC1/NUP133/XPO1/CCNK/SUPT16H/NUP50/NUP188/NELFCD/RNMT/NUP93/TAF6/NUP88/NUP98/GTF2H1/RNGTT/NUP155/NUP153/CCNT1/NUP210/NCBP1/NUP58/SSRP1/RANBP2/NUP205/TCEA1/NELFB/POM121/MVB12B	31
R-HSA-9013424	RHOV GTPase cycle	0.000323913	0.00402853	DEPDC1B/SPTBN1/USP9X/IQGAP1/CLTC/EPHA2/TPM3/PAK1/DST/TPM4/PEAK1/WDR6/SPTAN1	13
R-HSA-933543	NF-kB activation through FADD/RIP-1 pathway mediated by caspase-8 and -10	0.000328074	0.00403641	RIGI/IFIH1/TRIM25/RIPK1/FADD/CHUK/IKBKG	7
R-HSA-5693579	Homologous DNA Pairing and Strand Exchange	0.000346395	0.00421647	BRCA1/RAD51/NBN/RPA1/BRIP1/BRCA2/CHEK1/TOPBP1/RFC4/WRN/EXO1/ATR/TOP3A/XRCC2	14
R-HSA-73893	DNA Damage Bypass	0.00035598	0.00427741	RAD18/POLD3/USP10/POLD2/WDR48/TRIM25/RPA1/CUL4A/DTL/POLE3/UBE2L6/USP1/RFC4/DDB1/POLH	15
R-HSA-9013408	RHOG GTPase cycle	0.000358877	0.00427741	VRK2/DEPDC1B/TRIO/DSG2/ARHGEF5/TFRC/ARHGAP21/TMPO/CDC42EP1/VAV3/ESYT1/DIAPH3/EPHA2/LBR/ITGB1/ARHGAP35/LETM1/SHMT2/ITSN1/CYFIP1	20
R-HSA-9013508	NOTCH3 Intracellular Domain Regulates Transcription	0.000377531	0.00445336	PLXND1/CREBBP/MAMLD1/NOTCH3/EP300/STAT1/DLGAP5/HEYL/PBX1/MAML3	10
R-HSA-5689896	Ovarian tumor domain proteases	0.000432746	0.00505257	ZRANB1/RHOA/ESR1/RIGI/IFIH1/TRIM25/TRAF3/APC/RIPK1/TP53/TNIP1/NOD2/IKBKG	13
R-HSA-5688426	Deubiquitination	0.000460047	0.00531707	BRCA1/ZRANB1/MAT2B/USP28/RHOA/MUL1/ESR1/JOSD1/EP300/USP10/TGFB1/RIGI/USP5/ACTR8/USP4/WDR48/IFIH1/USP34/UCHL5/IDE/TRIM25/USP22/USP9X/BECN1/INO80/TRAF3/PSME3/CCNA1/APC/USP15/USP37/MYC/RIPK1/TP53/SMAD4/ASXL2/CCNA2/SKP2/TNIP1/USP12/USP24/BAP1/RNF123/KDM1B/SMAD3/NOD2/NFRKB/ASXL1/USP19/HCFC1/PSMD2/SIAH2/USP18/BRCC3/TRRAP/IKBKG	56
R-HSA-110314	Recognition of DNA damage by PCNA-containing replication complex	0.0004711	0.00539038	RAD18/POLD3/POLD2/WDR48/RPA1/CUL4A/DTL/POLE3/USP1/RFC4/DDB1	11
R-HSA-9694516	SARS-CoV-2 Infection	0.000501276	0.00567886	CREBBP/VPS41/NUP160/TPR/TAB2/NDC1/NUP133/PALS1/GEMIN5/GANAB/NUP50/NUP188/SRPK1/SEC23A/PARP4/NUP93/RIGI/NUP88/NUP98/NUP155/CSNK1A1/IFIH1/STAT1/TRIM25/NUP153/ST3GAL3/BECN1/CANX/TRAF3/NUP210/YWHAQ/STT3A/ST6GALNAC4/PARP9/G3BP2/SEC24B/NUP58/HSPG2/MGAT5/RANBP2/NUP205/JAK1/ZDHHC3/NOD2/MGAT2/PARP14/SEC24C/ANO6/PTPN11/GEMIN4/GPC6/IRAK1/POM121/PIK3R4/CHUK/IKBKG	56
R-HSA-9709570	Impaired BRCA2 binding to RAD51	0.000534848	0.00599979	BRCA1/RAD51/NBN/RPA1/BRIP1/BRCA2/TOPBP1/RFC4/WRN/EXO1/ATR/TOP3A	12
R-HSA-166520	Signaling by NTRKs	0.000543663	0.00602481	AP2B1/PIK3CB/RHOA/CRKL/MAPK1/EP300/RAPGEF1/MAPK14/MAPKAPK3/SOS1/EGR1/PIK3CA/EGR2/PLCG1/PPP2R1B/MAP2K5/TCF12/PCSK6/CLTC/TIAM1/SHC1/AP2M1/MAPKAPK2/FRS2/IRS1/FOS/PTPN11/EGR3/NELFB/NRAS	30
R-HSA-2173788	Downregulation of TGF-beta receptor signaling	0.000547609	0.00602481	XPO1/STUB1/TGFB1/MTMR4/UCHL5/USP15/ZFYVE9/SMAD3/PPP1CC/SMURF1	10
R-HSA-9013420	RHOU GTPase cycle	0.000571068	0.00622306	DEPDC1B/SPTBN1/USP9X/IQGAP1/CLTC/EPHA2/PAK1/DST/PEAK1/WDR6/SPTAN1/WWP2/SRGAP2	13
R-HSA-5358606	Mismatch repair (MMR) directed by MSH2:MSH3 (MutSbeta)	0.000587864	0.00634566	MLH1/POLD3/MSH2/POLD2/PMS2/RPA1/EXO1	7
R-HSA-9013149	RAC1 GTPase cycle	0.000659933	0.00700613	ALS2/VRK2/DEPDC1B/TRIO/ARHGEF5/PKN2/TFRC/SYDE2/ARHGEF18/DOCK8/ARHGAP21/ECT2/SOS1/DOCK7/GNA13/PLEKHG1/TMPO/PIK3CA/CIT/CDC42EP1/ARHGEF11/VAV3/ARHGAP29/ESYT1/DIAPH3/IQGAP1/EPHA2/LBR/PAK1/ITGB1/TIAM1/ABR/ARHGAP35/RACGAP1/IQGAP3/BCR/SRGAP2/CYFIP1	38
R-HSA-5633007	Regulation of TP53 Activity	0.000661296	0.00700613	BRCA1/AURKA/TPX2/SUPT16H/RFFL/BRPF3/EP300/PRMT5/NBN/TAF6/PRKAB1/MAPK14/CDK2/DYRK2/RPA1/CCNA1/TTC5/BRIP1/PPP2R1B/TP53/CCNA2/CDKN2A/SSRP1/CHEK1/HIPK1/TOPBP1/RFC4/WRN/CHD3/EXO1/ATR/TOP3A/MTOR/PIP4K2B	34
R-HSA-2151201	Transcriptional activation of mitochondrial biogenesis	0.000701598	0.00736491	CREBBP/ALAS1/TBL1X/TWNK/ATP5F1B/MED1/HELZ2/CRTC3/CARM1/PPRC1/PPARGC1B/TFB2M/HDAC3/HCFC1/GLUD2/PPARA	16
R-HSA-180786	Extension of Telomeres	0.000731703	0.00747841	POLD3/POLA1/POLD2/CDK2/RPA1/CCNA1/CCNA2/NHP2/RFC4/WRN/FEN1/CHTF8/PRIM1/ANKRD28/RTEL1	15
R-HSA-2173793	Transcriptional activity of SMAD2/SMAD3:SMAD4 heterotrimer	0.000731703	0.00747841	RBL1/CCNK/MAPK1/EP300/STAT1/TGIF2/USP9X/CCNT1/MYC/SMAD4/PARP1/RNF111/SMAD3/NCOR2/TFDP1	15
R-HSA-9675136	Diseases of DNA Double-Strand Break Repair	0.000744937	0.00747841	BRCA1/RAD51/NBN/RPA1/BRIP1/BRCA2/TOPBP1/RFC4/WRN/EXO1/ATR/TOP3A/XRCC2	13
R-HSA-9701190	Defective homologous recombination repair (HRR) due to BRCA2 loss of function	0.000744937	0.00747841	BRCA1/RAD51/NBN/RPA1/BRIP1/BRCA2/TOPBP1/RFC4/WRN/EXO1/ATR/TOP3A/XRCC2	13
R-HSA-2173789	TGF-beta receptor signaling activates SMADs	0.000748131	0.00747841	ITGB5/XPO1/STUB1/TGFB1/ITGB8/MTMR4/UCHL5/USP15/SMAD4/ITGB1/ZFYVE9/SMAD3/PPP1CC/SMURF1	14
R-HSA-1592230	Mitochondrial biogenesis	0.000751625	0.00747841	CREBBP/DNAJC11/ALAS1/TBL1X/CHCHD3/TWNK/ATP5F1B/PRKAB1/MAPK14/HSPA9/MED1/HELZ2/IMMT/CRTC3/CARM1/PPRC1/APOOL/PPARGC1B/TFB2M/HDAC3/HCFC1/GLUD2/PPARA	23
R-HSA-201556	Signaling by ALK	0.000776453	0.00759339	PIK3CB/EP300/PIK3CA/PLCG1/MYC/SHC1/FRS2/IRS1/SIN3A/HDAC3	10
R-HSA-5693554	Resolution of D-loop Structures through Synthesis-Dependent Strand Annealing (SDSA)	0.000776453	0.00759339	BRCA1/RAD51/NBN/BRIP1/BRCA2/WRN/EXO1/TOP3A/XRCC2/RTEL1	10
R-HSA-72306	tRNA processing	0.000794474	0.00770377	NUP160/NSUN2/TPR/NDC1/NUP133/NUP50/NUP188/RTCB/NUP93/POP1/NUP88/NUP98/NUP155/NUP153/NUP210/ALKBH8/NUP58/RANBP2/NUP205/WDR4/DUS2/TRMT61B/TRMT12/XPOT/POM121	25
R-HSA-5655291	Signaling by FGFR4 in disease	0.000829228	0.00797321	SOS1/PIK3CA/PLCG1/FGFR4/FRS2/NRAS	6
R-HSA-195258	RHO GTPase Effectors	0.000878088	0.00837264	KDM1A/DVL2/NUP160/CDH1/PKN2/RHOA/KIF2A/NUP133/NDE1/PPP1R12B/XPO1/ZW10/ABL1/MAPK1/MYH9/MAPRE1/NUP98/MAPK14/KIF14/CIT/TUBA1B/CLIP1/DIAPH1/MYH10/YWHAQ/DYNC1LI2/PPP2R1B/KNL1/CENPO/DIAPH3/IQGAP1/KIF2C/PAK1/INCENP/ITGB1/RANBP2/AHCTF1/BUB1B/TAOK1/FMNL3/CENPN/NDEL1/PLK1/TUBA1C/CTNNB1/BUB1/ZWILCH/CKAP5/IQGAP3/KNTC1/PPP1CC/ERCC6L/CENPP/PIK3R4/FLNA/PRC1/TUBB3/SRGAP2/CYFIP1	59
R-HSA-983169	Class I MHC mediated antigen processing & presentation	0.000905015	0.00855808	KLHL13/CDC27/FBXL3/UBE3C/CUL3/CUL1/SEC61A1/RNF4/BTBD1/NEDD4/FBXW11/ITGB5/HUWE1/HECTD1/CDC23/SEC23A/STUB1/CUL2/TRIM37/UBE4A/RNF19B/TRIM32/FBXW2/AREL1/WWP1/BECN1/CANX/UBR4/HERC2/UBA1/RLIM/PSME3/TRAF7/FBXO11/HECW2/HERC6/HERC5/SEC24B/NPEPPS/DCAF1/SKP2/ANAPC1/TRIP12/UBE2L6/RNF111/UBE2Z/UBR1/KLHL21/FBXO41/RNF123/ERAP1/TAP1/FGG/FBXL14/RNF213/FBXW8/PSMD2/SEC24C/KLHL11/PJA1/SIAH2/ASB7/PIK3R4/KLHL9/SMURF1/…	67
R-HSA-5685938	HDR through Single Strand Annealing (SSA)	0.00094352	0.0087553	BRCA1/RAD51/ABL1/NBN/RPA1/BRIP1/TOPBP1/RFC4/WRN/EXO1/ATR/TOP3A	12
R-HSA-69231	Cyclin D associated events in G1	0.000948826	0.0087553	E2F2/CUL1/RBL1/ABL1/CCND1/CDK2/CDK4/PPP2R1B/SKP2/CDKN2A/CKS1B/CCNE2/TFDP1/PPP2R2A	14
R-HSA-69236	G1 Phase	0.000948826	0.0087553	E2F2/CUL1/RBL1/ABL1/CCND1/CDK2/CDK4/PPP2R1B/SKP2/CDKN2A/CKS1B/CCNE2/TFDP1/PPP2R2A	14
R-HSA-69239	Synthesis of DNA	0.00106183	0.00965129	CDC27/CUL1/MCM2/MCM6/POLD3/ORC1/CDC6/CDC23/POLA1/MCM4/POLD2/MCM3/CDK2/MCM8/PSME3/RPA1/CCNA1/CCNA2/SKP2/POLE3/ANAPC1/RFC4/MCM7/FEN1/PSMD2/CCNE2/PRIM1	27
R-HSA-187037	Signaling by NTRK1 (TRKA)	0.0010628	0.00965129	AP2B1/PIK3CB/RHOA/CRKL/MAPK1/EP300/RAPGEF1/MAPK14/MAPKAPK3/SOS1/EGR1/PIK3CA/EGR2/PLCG1/PPP2R1B/MAP2K5/TCF12/CLTC/SHC1/AP2M1/MAPKAPK2/FRS2/IRS1/FOS/EGR3/NRAS	26
R-HSA-9705683	SARS-CoV-2-host interactions	0.00113199	0.0101987	CREBBP/VPS41/NUP160/TPR/TAB2/NDC1/NUP133/PALS1/GEMIN5/NUP50/NUP188/SEC23A/NUP93/RIGI/NUP88/NUP98/NUP155/IFIH1/STAT1/TRIM25/NUP153/BECN1/TRAF3/NUP210/YWHAQ/G3BP2/SEC24B/NUP58/RANBP2/NUP205/JAK1/NOD2/SEC24C/PTPN11/GEMIN4/IRAK1/POM121/PIK3R4/CHUK/IKBKG	40
R-HSA-2995410	Nuclear Envelope (NE) Reassembly	0.00118037	0.0105515	VRK2/NUP160/NDC1/NUP133/TNPO1/NUP188/NUP93/NUP98/NUP155/TMPO/TUBA1B/NUP58/LBR/AHCTF1/NUP205/TUBA1C/POM121/PPP2R2A/TUBB3	19
R-HSA-6791312	TP53 Regulates Transcription of Cell Cycle Genes	0.00119294	0.0105812	RBL1/AURKA/CNOT3/EP300/CDK2/CNOT1/E2F8/CCNA1/TP53/CARM1/CCNA2/CNOT8/CCNE2/TFDP1	14
R-HSA-379716	Cytosolic tRNA aminoacylation	0.00128227	0.0111999	SARS1/AARS1/GARS1/TARS1/LARS1/YARS1/WARS1/IARS1/VARS1	9
R-HSA-9709603	Impaired BRCA2 binding to PALB2	0.00128227	0.0111999	BRCA1/RAD51/NBN/BRIP1/BRCA2/WRN/EXO1/TOP3A/XRCC2	9
R-HSA-193648	NRAGE signals death through JNK	0.00130183	0.0112846	TRIO/ARHGEF5/ARHGEF18/ARHGEF17/ECT2/SOS1/GNA13/FGD3/ARHGEF11/VAV3/BCL2L11/TIAM1/ABR/ARHGEF12/ITSN1/AATF	16
R-HSA-73887	Death Receptor Signaling	0.00139043	0.011962	TRIO/ARHGEF5/TAB2/RHOA/RNF31/STUB1/TNFRSF10A/ARHGEF18/ARHGEF17/MADD/USP4/ECT2/SOS1/GNA13/FGD3/ARHGEF11/VAV3/RIPK1/ADAM17/BCL2L11/OTULIN/TIAM1/ABR/MAPKAPK2/FADD/HDAC3/IRAK1/ARHGEF12/ITSN1/CHUK/IKBKG/AATF	32
R-HSA-186763	Downstream signal transduction	0.00146997	0.0125309	PIK3CB/CRKL/RAPGEF1/STAT1/SOS1/PIK3CA/PLCG1/RASA1/PTPN11/NRAS	10
R-HSA-9012852	Signaling by NOTCH3	0.00148751	0.0125309	PLXND1/CREBBP/MAMLD1/NOTCH3/EP300/MIB1/STAT1/DLGAP5/EGFR/HEYL/PBX1/MAML3/WWP2/NEURL1B	14
R-HSA-176974	Unwinding of DNA	0.00148941	0.0125309	MCM2/MCM6/MCM4/MCM3/MCM8/MCM7	6
R-HSA-9013423	RAC3 GTPase cycle	0.00155982	0.0130274	VRK2/DEPDC1B/TRIO/DSG2/TFRC/RAPGEF1/ARHGAP21/TMPO/CDC42EP1/ESYT1/DIAPH3/EPHA2/LBR/PAK1/ITGB1/TIAM1/ABR/ARHGAP35/RACGAP1/BCR/SRGAP2/CYFIP1	22
R-HSA-73933	Resolution of Abasic Sites (AP sites)	0.0015836	0.0131303	LIG3/UNG/POLD3/POLD2/PARP2/RPA1/PARP1/POLE3/NEIL2/RFC4/FEN1/PARG	12
R-HSA-9701192	Defective homologous recombination repair (HRR) due to BRCA1 loss of function	0.00179118	0.0143602	BRCA1/RAD51/NBN/BRIP1/BRCA2/WRN/EXO1/TOP3A/XRCC2	9
R-HSA-9701193	Defective homologous recombination repair (HRR) due to PALB2 loss of function	0.00179118	0.0143602	BRCA1/RAD51/NBN/BRIP1/BRCA2/WRN/EXO1/TOP3A/XRCC2	9
R-HSA-9704331	Defective HDR through Homologous Recombination Repair (HRR) due to PALB2 loss of BRCA1 binding function	0.00179118	0.0143602	BRCA1/RAD51/NBN/BRIP1/BRCA2/WRN/EXO1/TOP3A/XRCC2	9
R-HSA-9704646	Defective HDR through Homologous Recombination Repair (HRR) due to PALB2 loss of BRCA2/RAD51/RAD51C binding function	0.00179118	0.0143602	BRCA1/RAD51/NBN/BRIP1/BRCA2/WRN/EXO1/TOP3A/XRCC2	9
R-HSA-400206	Regulation of lipid metabolism by PPARalpha	0.0017947	0.0143602	CREBBP/ALAS1/NR1H3/FDFT1/EP300/TBL1X/MED13/FAM120B/HMGCS1/HMGCR/MED1/HELZ2/BMAL1/CARM1/MED22/FADS1/PPARGC1B/CPT2/SIN3A/HDAC3/ARNT2/MED14/PPARA/NCOR2/TXNRD1/SREBF2	26
R-HSA-6790901	rRNA modification in the nucleus and cytosol	0.00190592	0.0151443	UTP18/WDR3/NOP14/PNO1/UTP25/HEATR1/UTP20/NOL11/NAT10/UTP4/NHP2/PDCD11/DHX37/WDR43/NOL6/BMS1	16
R-HSA-69275	G2/M Transition	0.00201313	0.0158858	CUL1/HMMR/FBXW11/NDE1/PPP1R12B/PCM1/XPO1/AURKA/TPX2/HAUS4/EP300/MYBL2/MAPRE1/CEP192/FOXM1/ALMS1/CDK2/TUBA1B/CEP250/PSME3/CCNA1/BORA/CDK5RAP2/PPP2R1B/TUBGCP4/TP53/PLK4/CCNA2/HAUS6/PCNT/PLK1/RAB8A/TUBA1C/PSMD2/CKAP5/DCTN1/PPP2R2A/TUBB3	38
R-HSA-5693537	Resolution of D-Loop Structures	0.00203414	0.0159417	BRCA1/RAD51/NBN/BRIP1/BRCA2/WRN/EXO1/TOP3A/SLX4/XRCC2/RTEL1	11
R-HSA-9679506	SARS-CoV Infections	0.00204843	0.0159444	KDM1A/CREBBP/AP2B1/VPS41/NUP160/CUL3/TPR/TAB2/NDC1/NUP133/PALS1/GEMIN5/GANAB/RCOR1/NUP50/NUP188/SRPK1/EP300/SEC23A/PARP4/NUP93/RIGI/NUP88/NUP98/NUP155/CSNK1A1/IFIH1/STAT1/SOS1/TRIM25/NUP153/ST3GAL3/BECN1/CANX/TRAF3/NUP210/YWHAQ/STT3A/ST6GALNAC4/RIPK1/FXYD6/PARP9/G3BP2/SEC24B/NUP58/SMAD4/HSPG2/ITGB1/MGAT5/RANBP2/NUP205/AP2M1/JAK1/ZDHHC3/SYK/SMAD3/NOD2/MGAT2/CHD3/PARP14/SEC24C/ANO6/PTPN11/GEMIN4/GP…	70
R-HSA-5693607	Processing of DNA double-strand break ends	0.00238859	0.0184237	BRCA1/RNF4/TP53BP1/NBN/NSD2/TIMELESS/RNF8/CDK2/HERC2/RPA1/CCNA1/BRIP1/MDC1/CCNA2/CHEK1/TOPBP1/RFC4/WRN/EXO1/ATR/TOP3A/BRCC3	22
R-HSA-9034015	Signaling by NTRK3 (TRKC)	0.00239915	0.0184237	SOS1/PIK3CA/PLCG1/SHC1/IRS1/NELFB/NRAS	7
R-HSA-453274	Mitotic G2-G2/M phases	0.00242636	0.0185084	CUL1/HMMR/FBXW11/NDE1/PPP1R12B/PCM1/XPO1/AURKA/TPX2/HAUS4/EP300/MYBL2/MAPRE1/CEP192/FOXM1/ALMS1/CDK2/TUBA1B/CEP250/PSME3/CCNA1/BORA/CDK5RAP2/PPP2R1B/TUBGCP4/TP53/PLK4/CCNA2/HAUS6/PCNT/PLK1/RAB8A/TUBA1C/PSMD2/CKAP5/DCTN1/PPP2R2A/TUBB3	38
R-HSA-110373	Resolution of AP sites via the multiple-nucleotide patch replacement pathway	0.00244954	0.0185615	POLD3/POLD2/PARP2/RPA1/PARP1/POLE3/RFC4/FEN1/PARG	9
R-HSA-2173796	SMAD2/SMAD3:SMAD4 heterotrimer regulates transcription	0.00261451	0.0196813	RBL1/CCNK/MAPK1/EP300/TGIF2/CCNT1/MYC/SMAD4/RNF111/SMAD3/TFDP1	11
R-HSA-9024446	NR1H2 and NR1H3-mediated signaling	0.00297994	0.0220868	KDM1A/NR1H3/KDM4A/AGO1/SCD/EP300/PLTP/TBL1X/AGO2/KDM1B/HDAC3/NRIP1/NCOR2	13
R-HSA-9707616	Heme signaling	0.00297994	0.0220868	CREBBP/XPO1/EP300/TBL1X/RAI1/MED1/HELZ2/BMAL1/CRTC3/CARM1/HDAC3/NRIP1/PPARA	13
R-HSA-1989781	PPARA activates gene expression	0.00299197	0.0220868	CREBBP/ALAS1/NR1H3/FDFT1/EP300/TBL1X/MED13/FAM120B/HMGCS1/HMGCR/MED1/HELZ2/BMAL1/CARM1/MED22/FADS1/PPARGC1B/CPT2/HDAC3/ARNT2/MED14/PPARA/NCOR2/TXNRD1/SREBF2	25
R-HSA-983168	Antigen processing: Ubiquitination & Proteasome degradation	0.00313371	0.0229848	KLHL13/CDC27/FBXL3/UBE3C/CUL3/CUL1/RNF4/BTBD1/NEDD4/FBXW11/HUWE1/HECTD1/CDC23/STUB1/CUL2/TRIM37/UBE4A/RNF19B/TRIM32/FBXW2/AREL1/WWP1/UBR4/HERC2/UBA1/RLIM/PSME3/TRAF7/FBXO11/HECW2/HERC6/HERC5/NPEPPS/DCAF1/SKP2/ANAPC1/TRIP12/UBE2L6/RNF111/UBE2Z/UBR1/KLHL21/FBXO41/RNF123/FBXL14/RNF213/FBXW8/PSMD2/KLHL11/PJA1/SIAH2/ASB7/KLHL9/SMURF1	54
R-HSA-9035034	RHOF GTPase cycle	0.00317731	0.0230096	DEPDC1B/SENP1/ARHGAP21/TMPO/AKAP12/DIAPH1/ESYT1/RHOF/DIAPH3/ADD3/FAM169A/SRGAP2	12
R-HSA-9696273	RND1 GTPase cycle	0.00317731	0.0230096	DEPDC1B/TFRC/DSP/PLXNA1/KIF14/FLOT2/EPHA2/DST/ARHGAP35/FRS2/FAM83B/WDR6	12
R-HSA-1538133	G0 and Early G1	0.00328608	0.0236476	RBL1/CDC6/MYBL2/CDK2/CCNA1/MYC/CCNA2/CCNE2/TFDP1	9
R-HSA-9029569	NR1H3 & NR1H2 regulate gene expression linked to cholesterol transport and efflux	0.00332147	0.0237529	KDM1A/NR1H3/KDM4A/AGO1/EP300/PLTP/TBL1X/AGO2/KDM1B/HDAC3/NCOR2	11
R-HSA-1368082	RORA activates gene expression	0.00352077	0.0250217	CREBBP/EP300/TBL1X/MED1/HELZ2/CARM1/PPARA	7
R-HSA-2565942	Regulation of PLK1 Activity at G2/M Transition	0.00359229	0.0253725	CUL1/FBXW11/NDE1/PPP1R12B/PCM1/AURKA/HAUS4/MAPRE1/CEP192/ALMS1/CEP250/BORA/CDK5RAP2/PLK4/HAUS6/PCNT/PLK1/RAB8A/CKAP5/DCTN1	20
R-HSA-983189	Kinesins	0.00361558	0.0253802	KIF1B/KIF26A/KIF2A/KIF3C/KIF4A/TUBA1B/KIF1A/KIF23/KIF11/KIF2C/RACGAP1/KIF15/TUBA1C/KIF13B/TUBB3	15
R-HSA-6804116	TP53 Regulates Transcription of Genes Involved in G1 Cell Cycle Arrest	0.00390757	0.0270975	CDK2/E2F8/CCNA1/TP53/CCNA2/CCNE2	6
R-HSA-69166	Removal of the Flap Intermediate	0.00390757	0.0270975	POLD3/POLA1/POLD2/RPA1/FEN1/PRIM1	6
R-HSA-9013405	RHOD GTPase cycle	0.00401364	0.0276248	VRK2/DEPDC1B/ARHGAP21/PLXNA1/TMPO/AKAP12/DIAPH1/ESYT1/DIAPH3/LBR/ADD3/ARHGAP35/RACGAP1/ANKFY1	14
R-HSA-72203	Processing of Capped Intron-Containing Pre-mRNA	0.00403191	0.0276248	PTBP1/AQR/NUP160/POLR2B/TPR/NDC1/SNRNP40/DHX8/NUP133/WBP11/CHERP/NUP50/NUP188/HNRNPM/SF3A1/TFIP11/POLDIP3/THOC5/DHX35/NUP93/CASC3/NUP88/EFTUD2/DHX15/HSPA8/NUP98/NUP155/PPWD1/NUP153/HNRNPR/NUP210/PRPF4/NCBP1/PPIL1/NUP58/MFAP1/DHX38/SNRNP200/EIF4E/RANBP2/NUP205/CPSF2/NUDT21/SF1/CDC40/PRPF8/DDX23/SF3B3/POM121/DHX16	50
R-HSA-3247509	Chromatin modifying enzymes	0.00425207	0.0287885	KDM1A/CREBBP/ZZZ3/JADE2/KDM4A/ELP1/KDM2B/RCOR1/BRPF3/SETD1A/EP300/PRMT5/TBL1X/SUV39H1/JADE3/DOT1L/EZH2/NSD2/CCND1/KANSL3/ASH1L/PADI2/DNMT3A/KDM3B/USP22/HAT1/CDK4/TAF5L/KAT7/SAP130/SMARCC2/CARM1/PADI3/SETD7/KDM6A/NSD3/KAT14/SUV39H2/YEATS2/KDM1B/NSD1/CHD3/HDAC3/HCFC1/EP400/PRMT3/TRRAP/NCOR2	48
R-HSA-4839726	Chromatin organization	0.00425207	0.0287885	KDM1A/CREBBP/ZZZ3/JADE2/KDM4A/ELP1/KDM2B/RCOR1/BRPF3/SETD1A/EP300/PRMT5/TBL1X/SUV39H1/JADE3/DOT1L/EZH2/NSD2/CCND1/KANSL3/ASH1L/PADI2/DNMT3A/KDM3B/USP22/HAT1/CDK4/TAF5L/KAT7/SAP130/SMARCC2/CARM1/PADI3/SETD7/KDM6A/NSD3/KAT14/SUV39H2/YEATS2/KDM1B/NSD1/CHD3/HDAC3/HCFC1/EP400/PRMT3/TRRAP/NCOR2	48
R-HSA-9013409	RHOJ GTPase cycle	0.00479865	0.032298	DEPDC1B/TRIO/TFRC/DOCK8/ARHGAP21/TMPO/CDC42EP1/DIAPH3/PAK1/ARHGAP35/FMNL3/IQGAP3/WWP2/CDC42BPB	14
R-HSA-69481	G2/M Checkpoints	0.00523952	0.0350592	BRCA1/MCM10/TP53BP1/MCM2/MCM6/ORC1/CDC6/CDC7/NBN/MCM4/NSD2/MCM3/RNF8/CDK2/MCM8/HERC2/PSME3/RPA1/YWHAQ/BRIP1/MDC1/TP53/CHEK1/TOPBP1/RFC4/WRN/MCM7/EXO1/ATR/PSMD2/TOP3A/BRCC3	32
R-HSA-391251	Protein folding	0.00529044	0.035194	FBXL3/GNB5/GNA11/XRN2/CCT4/FBXW2/FKBP9/TUBA1B/ARFGEF2/CCT7/KIF13A/TP53/TBCD/CCT5/CCT2/TUBA1C/HDAC3/CCNE2/GBA1/AP3M1/TUBB3	21
R-HSA-390466	Chaperonin-mediated protein folding	0.00536937	0.0353103	FBXL3/GNB5/GNA11/XRN2/CCT4/FBXW2/FKBP9/TUBA1B/ARFGEF2/CCT7/KIF13A/TP53/CCT5/CCT2/TUBA1C/HDAC3/CCNE2/GBA1/AP3M1/TUBB3	20
R-HSA-8854518	AURKA Activation by TPX2	0.00536963	0.0353103	HMMR/NDE1/PCM1/AURKA/TPX2/HAUS4/MAPRE1/CEP192/ALMS1/CEP250/CDK5RAP2/PLK4/HAUS6/PCNT/PLK1/CKAP5/DCTN1	17
R-HSA-187687	Signalling to ERKs	0.00547926	0.0356217	CRKL/MAPK1/RAPGEF1/MAPK14/MAPKAPK3/SOS1/SHC1/MAPKAPK2/FRS2/NRAS	10
R-HSA-5693568	Resolution of D-loop Structures through Holliday Junction Intermediates	0.00547926	0.0356217	BRCA1/RAD51/NBN/BRIP1/BRCA2/WRN/EXO1/TOP3A/SLX4/XRCC2	10
R-HSA-71387	Metabolism of carbohydrates	0.00573607	0.0370074	SLC25A13/NUP160/TPR/NDC1/PFKP/PKM/NUP133/NDST1/HMMR/PGM1/NUP50/XYLB/NUP188/PGK1/NUP93/NUP88/NUP98/GNPDA1/NUP155/CSPG5/SLC2A1/CHST3/NUP153/ST3GAL3/CHSY1/NUP210/BCAN/GNS/PPP2R1B/KHK/NUP58/SORD/PFKL/PGD/HSPG2/PRPS1/PFKM/RANBP2/HS2ST1/NUP205/HK1/B4GALT5/PGM2/GLB1/PFKFB3/PGAM1/FUT10/CHST15/EXT1/GPC6/POM121	51
R-HSA-5637810	Constitutive Signaling by EGFRvIII	0.00585411	0.0370074	SOS1/PIK3CA/PLCG1/EGFR/SHC1/NRAS	6
R-HSA-5637812	Signaling by EGFRvIII in Cancer	0.00585411	0.0370074	SOS1/PIK3CA/PLCG1/EGFR/SHC1/NRAS	6
R-HSA-69183	Processive synthesis on the lagging strand	0.00585411	0.0370074	POLD3/POLA1/POLD2/RPA1/FEN1/PRIM1	6
R-HSA-918233	TRAF3-dependent IRF activation pathway	0.00585411	0.0370074	CREBBP/EP300/RIGI/IFIH1/TRIM25/TRAF3	6
R-HSA-2468052	Establishment of Sister Chromatid Cohesion	0.00630688	0.0394339	WAPL/SMC1A/STAG1/CDCA5/ESCO2	5
R-HSA-351906	Apoptotic cleavage of cell adhesion proteins	0.00630688	0.0394339	CDH1/DSG2/DSP/CTNNB1/OCLN	5
R-HSA-196849	Metabolism of water-soluble vitamins and cofactors	0.00660115	0.0410495	MOCOS/ACACB/LRP2/MTHFD1/PARP4/ABCC1/PNPO/MTR/SLC2A1/PANK3/MTHFD1L/MTRR/TCN1/SLC5A6/AOX1/PARP9/PANK1/HLCS/GPHN/PARP14/SLC19A1/SHMT2/SLC5A8/THTPA/ACACA	25
R-HSA-5625900	RHO GTPases activate CIT	0.00690298	0.0422378	RHOA/PPP1R12B/MYH9/KIF14/CIT/MYH10/PRC1	7
R-HSA-69186	Lagging Strand Synthesis	0.00690298	0.0422378	POLD3/POLA1/POLD2/RPA1/RFC4/FEN1/PRIM1	7
R-HSA-9671555	Signaling by PDGFR in disease	0.00690298	0.0422378	PIK3CB/WDR48/STAT1/STRN/SOS1/PIK3CA/NRAS	7
R-HSA-2173795	Downregulation of SMAD2/3:SMAD4 transcriptional activity	0.00718402	0.0434871	MAPK1/STAT1/TGIF2/USP9X/SMAD4/PARP1/RNF111/SMAD3/NCOR2	9
R-HSA-69273	Cyclin A/B1/B2 associated events during G2/M transition	0.00725918	0.0434871	XPO1/FOXM1/CDK2/CCNA1/PPP2R1B/CCNA2/PLK1/PPP2R2A	8
R-HSA-9006115	Signaling by NTRK2 (TRKB)	0.00725918	0.0434871	SOS1/PIK3CA/PLCG1/TIAM1/SHC1/FRS2/PTPN11/NRAS	8
R-HSA-9006335	Signaling by Erythropoietin	0.00725918	0.0434871	PIK3CB/CRKL/RAPGEF1/SOS1/PIK3CA/PLCG1/SHC1/NRAS	8
R-HSA-5696400	Dual Incision in GG-NER	0.0078072	0.0465265	POLD3/POLD2/GTF2H1/PARP2/CHD1L/RPA1/CUL4A/PARP1/POLE3/RFC4/DDB1	11
R-HSA-1834949	Cytosolic sensors of pathogen-associated DNA	0.00811614	0.0481169	CREBBP/POLR3B/POLR3E/XRCC5/EP300/DTX4/TRIM32/RIPK1/POLR3A/CTNNB1/POLR3D/POLR3C/CHUK/PRKDC/IKBKG	15
R-HSA-1660516	Synthesis of PIPs at the early endosome membrane	0.00842215	0.0489173	MTMR2/MTMR4/INPP4B/MTMR12/PIK3R4/INPP5F	6
R-HSA-2730905	Role of LAT2/NTAL/LAB on calcium mobilization	0.00842215	0.0489173	GAB2/PIK3CB/SOS1/PIK3CA/SHC1/SYK	6
R-HSA-9665348	Signaling by ERBB2 ECD mutants	0.00842215	0.0489173	SOS1/PIK3CA/PLCG1/EGFR/SHC1/NRAS	6
R-HSA-9703648	Signaling by FLT3 ITD and TKD mutants	0.00842215	0.0489173	GAB2/SOS1/PIK3CA/FLT3/PTPN11/NRAS	6
R-HSA-9687139	Aberrant regulation of mitotic cell cycle due to RB1 defects	0.00848915	0.0490574	CDC27/E2F2/CDC23/CCND1/CDK2/CDK4/SKP2/ANAPC1/CCNE2/TFDP1	10
R-HSA-8856688	Golgi-to-ER retrograde transport	0.00857169	0.0492855	KIF1B/KIF26A/KIF2A/NSF/KIF3C/TMED2/ZW10/KIF4A/TUBA1B/KIF1A/DYNC1LI2/KIF23/KIF11/KIF2C/GALNT2/SURF4/BICD1/NBAS/AGPAT3/RACGAP1/KIF15/TUBA1C/KIF13B/CAPZA2/DCTN1/TUBB3	26
R-HSA-9680350	Signaling by CSF1 (M-CSF) in myeloid cells	0.0090605	0.0518356	GAB2/PIK3CB/THOC5/STAT1/SOS1/PIK3CA/SHC1/YES1/PTPN11	9
R-HSA-5620916	VxPx cargo-targeting to cilium	0.00929335	0.0529032	RAB11FIP3/EXOC2/EXOC4/EXOC6/ASAP1/RAB8A/EXOC7	7
R-HSA-9673767	Signaling by PDGFRA transmembrane, juxtamembrane and kinase domain mutants	0.00974794	0.0549443	PIK3CB/STAT1/SOS1/PIK3CA/NRAS	5
R-HSA-9673770	Signaling by PDGFRA extracellular domain mutants	0.00974794	0.0549443	PIK3CB/STAT1/SOS1/PIK3CA/NRAS	5
R-HSA-512988	Interleukin-3, Interleukin-5 and GM-CSF signaling	0.0101165	0.0567423	GAB2/PIK3CB/CRKL/IL2RB/RAPGEF1/SOS1/PIK3CA/SHC1/JAK1/SYK/YES1/PTPN11	12
R-HSA-9609690	HCMV Early Events	0.0103978	0.0577088	NUP160/TPR/NDC1/NUP133/NUP50/NUP188/TBL1X/NUP93/EZH2/NUP88/NUP98/NUP155/TUBA1B/NUP153/NUP210/DYNC1LI2/NUP58/EGFR/ITGB1/RANBP2/NUP205/TUBA1C/HDAC3/POM121/NCOR2/TUBB3	26
R-HSA-6811442	Intra-Golgi and retrograde Golgi-to-ER traffic	0.010447	0.0577088	M6PR/CYTH3/KIF1B/KIF26A/KIF2A/NSF/KIF3C/TMED2/ZW10/KIF4A/RIC1/RGP1/MAN1A1/TUBA1B/KIF1A/DYNC1LI2/COG2/KIF23/KIF11/KIF2C/GALNT2/SURF4/BICD1/NBAS/AGPAT3/RACGAP1/KIF15/COG5/TUBA1C/RAB43/GCC1/KIF13B/CAPZA2/DCTN1/VPS52/TUBB3	36
R-HSA-5696399	Global Genome Nucleotide Excision Repair (GG-NER)	0.010457	0.0577088	LIG3/POLD3/POLD2/GTF2H1/ACTR8/INO80/PARP2/CHD1L/RPA1/COPS4/CUL4A/PARP1/POLE3/XPC/RNF111/RFC4/DDB1/NFRKB	18
R-HSA-2404192	Signaling by Type 1 Insulin-like Growth Factor 1 Receptor (IGF1R)	0.010541	0.0577088	GAB2/PIK3CB/SOS1/PIK3CA/FLT3/CILP/SHC1/FGFR4/FRS2/IRS1/PTPN11/PIK3R4/NRAS	13
R-HSA-74751	Insulin receptor signalling cascade	0.010541	0.0577088	GAB2/PIK3CB/MAPK1/SOS1/PIK3CA/FLT3/SHC1/FGFR4/FRS2/IRS1/PTPN11/PIK3R4/NRAS	13
R-HSA-193704	p75 NTR receptor-mediated signalling	0.0110895	0.0604223	TRIO/ARHGEF5/RHOA/ARHGEF18/ARHGEF17/ECT2/SOS1/GNA13/FGD3/ARHGEF11/VAV3/ADAM17/BCL2L11/TIAM1/ABR/HDAC3/IRAK1/ARHGEF12/ITSN1/AATF	20
R-HSA-2871796	FCERI mediated MAPK activation	0.0112852	0.0609088	MAPK1/SOS1/PLCG1/VAV3/PAK1/SHC1/SYK/FOS/NRAS	9
R-HSA-5656169	Termination of translesion DNA synthesis	0.0112852	0.0609088	POLD3/USP10/POLD2/TRIM25/RPA1/POLE3/UBE2L6/RFC4/POLH	9
R-HSA-9696270	RND2 GTPase cycle	0.0113469	0.0609542	PLXND1/DEPDC1B/TFRC/BLTP3B/KIF14/EPHA2/DST/ARHGAP35/FRS2/FAM83B/WDR6	11
R-HSA-9659787	Aberrant regulation of mitotic G1/S transition in cancer due to RB1 defects	0.0117074	0.0623058	E2F2/CCND1/CDK2/CDK4/CCNE2/TFDP1	6
R-HSA-9661069	Defective binding of RB1 mutants to E2F1,(E2F2, E2F3)	0.0117074	0.0623058	E2F2/CCND1/CDK2/CDK4/CCNE2/TFDP1	6
R-HSA-191273	Cholesterol biosynthesis	0.0119697	0.0631147	CYP51A1/FDFT1/HMGCS1/HMGCR/LBR/FDPS/DHCR7/SREBF2	8
R-HSA-5654716	Downstream signaling of activated FGFR4	0.0119697	0.0631147	SOS1/PIK3CA/PLCG1/SHC1/FGFR4/FRS2/PTPN11/NRAS	8
R-HSA-8864260	Transcriptional regulation by the AP-2 (TFAP2) family of transcription factors	0.0126279	0.0658516	CREBBP/TFAP2C/ESR1/EP300/MYBL2/MYC/HSPD1/EGFR/ATAD2/CITED2	10
R-HSA-9675126	Diseases of mitotic cell cycle	0.0126279	0.0658516	CDC27/E2F2/CDC23/CCND1/CDK2/CDK4/SKP2/ANAPC1/CCNE2/TFDP1	10
R-HSA-5696398	Nucleotide Excision Repair	0.0126614	0.0658516	LIG3/AQR/POLR2B/POLD3/EP300/POLD2/GTF2H1/ACTR8/INO80/PARP2/CHD1L/RPA1/COPS4/CUL4A/PARP1/POLE3/XPC/RNF111/RFC4/DDB1/NFRKB/TCEA1	22
R-HSA-69052	Switching of origins to a post-replicative state	0.0128651	0.0666083	CDC27/CUL1/MCM2/MCM6/ORC1/CDC6/CDC23/MCM4/MCM3/CDK2/MCM8/PSME3/CCNA1/CCNA2/SKP2/ANAPC1/MCM7/PSMD2/CCNE2	19
R-HSA-416482	G alpha (12/13) signalling events	0.0136919	0.0705693	TRIO/ARHGEF5/RHOA/GNB5/ARHGEF18/ARHGEF17/ECT2/SOS1/GNA13/FGD3/ARHGEF11/VAV3/GNA12/TIAM1/ABR/ARHGEF12/ITSN1	17
R-HSA-6811434	COPI-dependent Golgi-to-ER retrograde traffic	0.0138259	0.0709407	KIF1B/KIF26A/KIF2A/NSF/KIF3C/TMED2/ZW10/KIF4A/TUBA1B/KIF1A/KIF23/KIF11/KIF2C/SURF4/NBAS/RACGAP1/KIF15/TUBA1C/KIF13B/TUBB3	20
R-HSA-68884	Mitotic Telophase/Cytokinesis	0.0142874	0.0729811	WAPL/SMC1A/STAG1/KIF23/PLK1	5
R-HSA-69205	G1/S-Specific Transcription	0.0150249	0.0760692	RBL1/ORC1/CDC6/POLA1/CCNA1/RRM2/TYMS/TFDP1	8
R-HSA-9682385	FLT3 signaling in disease	0.0150249	0.0760692	GAB2/SPTBN1/SOS1/PIK3CA/FLT3/PTPN11/MYO18A/NRAS	8
R-HSA-373753	Nephrin family interactions	0.0157965	0.0789492	PIK3CB/SPTBN1/PIK3CA/IQGAP1/KIRREL1/SPTAN1/CD2AP	7
R-HSA-210993	Tie2 Signaling	0.0158007	0.0789492	PIK3CB/SOS1/PIK3CA/SHC1/PTPN11/NRAS	6
R-HSA-6804114	TP53 Regulates Transcription of Genes Involved in G2 Cell Cycle Arrest	0.0158007	0.0789492	RBL1/AURKA/EP300/TP53/CARM1/TFDP1	6
R-HSA-69473	G2/M DNA damage checkpoint	0.01606	0.0798043	BRCA1/TP53BP1/NBN/NSD2/RNF8/HERC2/RPA1/YWHAQ/BRIP1/MDC1/TP53/CHEK1/TOPBP1/RFC4/WRN/EXO1/ATR/TOP3A/BRCC3	19
R-HSA-5617833	Cilium Assembly	0.0161114	0.0798043	NDE1/PCM1/TNPO1/KIF3C/RAB11FIP3/HAUS4/MAPRE1/CEP192/EXOC2/CCT4/ALMS1/TUBA1B/CEP250/EXOC4/NPHP4/CDK5RAP2/EXOC6/PLK4/HAUS6/CCT5/ASAP1/PCNT/CCT2/PLK1/RAB8A/TUBA1C/TCTN2/CKAP5/UNC119B/EXOC7/KIF24/IFT70B/DCTN1/TUBB3/SSTR3	35
R-HSA-5620920	Cargo trafficking to the periciliary membrane	0.0164208	0.0809865	RAB11FIP3/EXOC2/CCT4/EXOC4/EXOC6/CCT5/ASAP1/CCT2/RAB8A/UNC119B/EXOC7/SSTR3	12
R-HSA-9694635	Translation of Structural Proteins	0.0165576	0.0813108	GANAB/SRPK1/PARP4/CSNK1A1/ST3GAL3/CANX/STT3A/ST6GALNAC4/PARP9/MGAT5/ZDHHC3/MGAT2/PARP14	13
R-HSA-174417	Telomere C-strand (Lagging Strand) Synthesis	0.0169239	0.0824019	POLD3/POLA1/POLD2/RPA1/RFC4/WRN/FEN1/CHTF8/PRIM1	9
R-HSA-4791275	Signaling by WNT in cancer	0.0169239	0.0824019	LRP6/RNF43/CSNK1A1/APC/PPP2R1B/LRP5/CTNNB1/FZD8/AMER1	9
R-HSA-983231	Factors involved in megakaryocyte development and platelet production	0.0177686	0.086116	KDM1A/EHD3/KIF1B/KIF26A/KIF2A/CARMIL1/KIF3C/RCOR1/KIF4A/ABL1/DOCK8/DOCK7/MFN2/MYB/AKAP1/CDK2/TUBA1B/KIF1A/RBSN/KIF23/KIF11/TP53/KIF2C/RACGAP1/KIF15/TUBA1C/SIN3A/KIF13B/CAPZA2/TUBB3	30
R-HSA-68875	Mitotic Prophase	0.0178372	0.086116	VRK2/NUP160/TPR/NDC1/NUP133/NUP50/NUP188/MAPK1/NUP93/NUP88/NUP98/NUP155/NEK6/MASTL/TMPO/NUP153/NUP210/LPIN1/PPP2R1B/NUP58/NCAPG2/NCAPD3/RANBP2/NUP205/PLK1/POM121	26
R-HSA-204998	Cell death signalling via NRAGE, NRIF and NADE	0.01793	0.0862004	TRIO/ARHGEF5/ARHGEF18/ARHGEF17/ECT2/SOS1/GNA13/FGD3/ARHGEF11/VAV3/BCL2L11/TIAM1/ABR/ARHGEF12/ITSN1/AATF	16
R-HSA-9664323	FCGR3A-mediated IL10 synthesis	0.0181245	0.0867711	ITPR3/ADCY7/PLCG1/ADCY3/ITPR1/ADCY9/ADCY1/SYK/YES1/PRKX	10
R-HSA-400253	Circadian Clock	0.0184306	0.0875519	CREBBP/FBXL3/CUL1/EP300/TBL1X/RAI1/MED1/HELZ2/BMAL1/CRTC3/CARM1/HDAC3/NRIP1/PPP1CC/PPARA	15
R-HSA-983170	Antigen Presentation: Folding, assembly and peptide loading of class I MHC	0.0186078	0.0875519	SEC23A/BECN1/CANX/SEC24B/ERAP1/TAP1/SEC24C/PIK3R4	8
R-HSA-162906	HIV Infection	0.0186446	0.0875519	AP2B1/NUP160/POLR2B/TPR/NDC1/NUP133/XRCC5/XPO1/CCNK/SUPT16H/NUP50/NUP188/NELFCD/RNMT/NUP93/TAF6/NUP88/NUP98/GTF2H1/RNGTT/NUP155/KPNA1/NUP153/CCNT1/PSME3/NUP210/NCBP1/HMGA1/NUP58/SSRP1/RANBP2/NUP205/AP2M1/FEN1/PSMD2/TCEA1/NELFB/POM121/MVB12B	39
R-HSA-112382	Formation of RNA Pol II elongation complex	0.0190528	0.0875519	POLR2B/CCNK/SUPT16H/NELFCD/SUPT6H/GTF2H1/CCNT1/CDC73/NCBP1/EAF1/SSRP1/TCEA1/NELFB	13
R-HSA-2644602	Signaling by NOTCH1 PEST Domain Mutants in Cancer	0.0190528	0.0875519	CREBBP/MAMLD1/CUL1/EP300/MIB1/TBL1X/MYC/ADAM17/HEYL/HDAC3/NCOR2/MAML3/NEURL1B	13
R-HSA-2644603	Signaling by NOTCH1 in Cancer	0.0190528	0.0875519	CREBBP/MAMLD1/CUL1/EP300/MIB1/TBL1X/MYC/ADAM17/HEYL/HDAC3/NCOR2/MAML3/NEURL1B	13
R-HSA-2644606	Constitutive Signaling by NOTCH1 PEST Domain Mutants	0.0190528	0.0875519	CREBBP/MAMLD1/CUL1/EP300/MIB1/TBL1X/MYC/ADAM17/HEYL/HDAC3/NCOR2/MAML3/NEURL1B	13
R-HSA-2894858	Signaling by NOTCH1 HD+PEST Domain Mutants in Cancer	0.0190528	0.0875519	CREBBP/MAMLD1/CUL1/EP300/MIB1/TBL1X/MYC/ADAM17/HEYL/HDAC3/NCOR2/MAML3/NEURL1B	13
R-HSA-2894862	Constitutive Signaling by NOTCH1 HD+PEST Domain Mutants	0.0190528	0.0875519	CREBBP/MAMLD1/CUL1/EP300/MIB1/TBL1X/MYC/ADAM17/HEYL/HDAC3/NCOR2/MAML3/NEURL1B	13
R-HSA-75955	RNA Polymerase II Transcription Elongation	0.0190528	0.0875519	POLR2B/CCNK/SUPT16H/NELFCD/SUPT6H/GTF2H1/CCNT1/CDC73/NCBP1/EAF1/SSRP1/TCEA1/NELFB	13
R-HSA-429947	Deadenylation of mRNA	0.0200323	0.0892837	EIF4B/CNOT3/EIF4G1/CNOT1/EIF4E/CNOT8/EIF4A1	7
R-HSA-450302	activated TAK1 mediates p38 MAPK activation	0.0200323	0.0892837	TAB2/MAPK14/MAPKAPK3/MAPKAPK2/NOD2/IRAK1/IKBKG	7
R-HSA-170670	Adenylate cyclase inhibitory pathway	0.0200539	0.0892837	GNAI3/ADCY7/ADCY3/ADCY9/ADCY1	5
R-HSA-69091	Polymerase switching	0.0200539	0.0892837	POLD3/POLA1/POLD2/RFC4/PRIM1	5
R-HSA-69109	Leading Strand Synthesis	0.0200539	0.0892837	POLD3/POLA1/POLD2/RFC4/PRIM1	5
R-HSA-8956320	Nucleotide biosynthesis	0.0200539	0.0892837	CAD/UMPS/PPAT/GART/PFAS	5
R-HSA-8983432	Interleukin-15 signaling	0.0200539	0.0892837	GAB2/IL2RB/SOS1/SHC1/JAK1	5
R-HSA-9027284	Erythropoietin activates RAS	0.0200539	0.0892837	CRKL/RAPGEF1/SOS1/SHC1/NRAS	5
R-HSA-8953750	Transcriptional Regulation by E2F6	0.0204084	0.0905099	BRCA1/RAD51/CDC7/EZH2/CHEK1/RRM2/PHC3/MGA/TFDP1	9
R-HSA-1236382	Constitutive Signaling by Ligand-Responsive EGFR Cancer Variants	0.0207854	0.0906726	SOS1/PIK3CA/PLCG1/EGFR/SHC1/NRAS	6
R-HSA-5637815	Signaling by Ligand-Responsive EGFR Variants in Cancer	0.0207854	0.0906726	SOS1/PIK3CA/PLCG1/EGFR/SHC1/NRAS	6
R-HSA-9703465	Signaling by FLT3 fusion proteins	0.0207854	0.0906726	GAB2/SPTBN1/SOS1/PIK3CA/MYO18A/NRAS	6
R-HSA-8876198	RAB GEFs exchange GTP for GDP on RABs	0.020789	0.0906726	ALS2/GDI2/SBF1/RIN3/ANKRD27/RIC1/RGP1/MADD/RAB35/DENND1A/TRAPPC10/GAPVD1/DENND2B/RAB8A/DENND6A/DENND5A/CHM/DENND1C	18
R-HSA-68949	Orc1 removal from chromatin	0.0208414	0.0906726	CUL1/MCM2/MCM6/ORC1/CDC6/MCM4/MCM3/CDK2/MCM8/PSME3/CCNA1/CCNA2/SKP2/MCM7/PSMD2	15
R-HSA-2132295	MHC class II antigen presentation	0.021308	0.0923515	AP2B1/KIF26A/KIF2A/KIF3C/KIF4A/SEC23A/TUBA1B/CANX/DYNC1LI2/KIF23/KIF11/SEC24B/CLTC/KIF2C/AP2M1/RACGAP1/KIF15/TUBA1C/SPTBN2/SEC24C/CAPZA2/DCTN1/TUBB3	23
R-HSA-381340	Transcriptional regulation of white adipocyte differentiation	0.0217244	0.0938012	CREBBP/EP300/TBL1X/TGFB1/MED13/FAM120B/EGR2/MED1/HELZ2/CDK4/CARM1/MED22/HDAC3/MED14/PPARA/NCOR2/SREBF2	17
R-HSA-9013406	RHOQ GTPase cycle	0.0218204	0.0938614	DEPDC1B/TFRC/ARHGAP21/CDC42EP1/DIAPH3/IQGAP1/PAK1/ARHGAP35/IQGAP3/WWP2/CDC42BPB/ITSN1/SRGAP2	13
R-HSA-162909	Host Interactions of HIV factors	0.0219139	0.0939105	AP2B1/NUP160/TPR/NDC1/NUP133/XPO1/NUP50/NUP188/NUP93/NUP88/NUP98/NUP155/KPNA1/NUP153/CCNT1/PSME3/NUP210/HMGA1/NUP58/RANBP2/NUP205/AP2M1/PSMD2/POM121	24
R-HSA-2428924	IGF1R signaling cascade	0.0220271	0.0940435	GAB2/PIK3CB/SOS1/PIK3CA/FLT3/SHC1/FGFR4/FRS2/IRS1/PTPN11/PIK3R4/NRAS	12
R-HSA-2424491	DAP12 signaling	0.022762	0.096461	PIK3CB/SOS1/PIK3CA/PLCG1/VAV3/SHC1/SYK/NRAS	8
R-HSA-499943	Interconversion of nucleotide di- and triphosphates	0.022762	0.096461	CTPS2/AK4/RRM1/CTPS1/RRM2/TYMS/DCTPP1/TXNRD1	8
R-HSA-1445148	Translocation of SLC2A4 (GLUT4) to the plasma membrane	0.023483	0.0991496	TBC1D1/MYH9/PRKAB1/EXOC2/TUBA1B/EXOC4/YWHAQ/EXOC6/RAB8A/TUBA1C/RALGAPB/EXOC7/RALGAPA2/MYO5A/TUBB3	15
R-HSA-170660	Adenylate cyclase activating pathway	0.024462	0.102152	ADCY7/ADCY3/ADCY9/ADCY1	4
R-HSA-390450	Folding of actin by CCT/TriC	0.024462	0.102152	CCT4/CCT7/CCT5/CCT2	4
R-HSA-74749	Signal attenuation	0.024462	0.102152	MAPK1/SOS1/SHC1/IRS1	4
R-HSA-2029485	Role of phospholipids in phagocytosis	0.0249996	0.103266	PIK3CB/ITPR3/PIK3CA/PLCG1/ITPR1/SYK/PRKCE	7
R-HSA-389960	Formation of tubulin folding intermediates by CCT/TriC	0.0249996	0.103266	CCT4/TUBA1B/CCT7/CCT5/CCT2/TUBA1C/TUBB3	7
R-HSA-5654708	Downstream signaling of activated FGFR3	0.0249996	0.103266	SOS1/PIK3CA/PLCG1/SHC1/FRS2/PTPN11/NRAS	7
R-HSA-9662851	Anti-inflammatory response favouring Leishmania parasite infection	0.0253042	0.103444	GNAI3/GNB5/ITPR3/MYH9/MAPK14/ADCY7/PLCG1/GNAZ/ADCY3/ITPR1/ADAM17/ADCY9/ADCY1/SYK/YES1/PRKX	16
R-HSA-9664433	Leishmania parasite growth and survival	0.0253042	0.103444	GNAI3/GNB5/ITPR3/MYH9/MAPK14/ADCY7/PLCG1/GNAZ/ADCY3/ITPR1/ADAM17/ADCY9/ADCY1/SYK/YES1/PRKX	16
R-HSA-5578749	Transcriptional regulation by small RNAs	0.0253139	0.103444	NUP160/POLR2B/TPR/NDC1/NUP133/AGO1/NUP50/NUP188/NUP93/NUP88/NUP98/NUP155/AGO2/NUP153/NUP210/IPO8/NUP58/RANBP2/NUP205/POM121	20
R-HSA-112399	IRS-mediated signalling	0.0254575	0.103661	GAB2/PIK3CB/SOS1/PIK3CA/FLT3/FGFR4/FRS2/IRS1/PTPN11/PIK3R4/NRAS	11
R-HSA-167044	Signalling to RAS	0.026735	0.107508	MAPK14/MAPKAPK3/SOS1/SHC1/MAPKAPK2/NRAS	6
R-HSA-4839743	Signaling by CTNNB1 phospho-site mutants	0.0271538	0.107508	CSNK1A1/APC/PPP2R1B/CTNNB1/AMER1	5
R-HSA-5339716	Signaling by GSK3beta mutants	0.0271538	0.107508	CSNK1A1/APC/PPP2R1B/CTNNB1/AMER1	5
R-HSA-5358747	CTNNB1 S33 mutants aren't phosphorylated	0.0271538	0.107508	CSNK1A1/APC/PPP2R1B/CTNNB1/AMER1	5
R-HSA-5358749	CTNNB1 S37 mutants aren't phosphorylated	0.0271538	0.107508	CSNK1A1/APC/PPP2R1B/CTNNB1/AMER1	5
R-HSA-5358751	CTNNB1 S45 mutants aren't phosphorylated	0.0271538	0.107508	CSNK1A1/APC/PPP2R1B/CTNNB1/AMER1	5
R-HSA-5358752	CTNNB1 T41 mutants aren't phosphorylated	0.0271538	0.107508	CSNK1A1/APC/PPP2R1B/CTNNB1/AMER1	5
R-HSA-9694631	Maturation of nucleoprotein	0.0271538	0.107508	SRPK1/PARP4/CSNK1A1/PARP9/PARP14	5
R-HSA-4641262	Disassembly of the destruction complex and recruitment of AXIN to the membrane	0.0275277	0.108612	DVL2/LRP6/CSNK1A1/APC/PPP2R1B/LRP5/CTNNB1/AMER1	8
R-HSA-1489509	DAG and IP3 signaling	0.0294025	0.115611	ITPR3/CAMKK2/ADCY7/PLCG1/ADCY3/ITPR1/ADCY9/ADCY1/PRKCE/PRKX	10
R-HSA-5223345	Miscellaneous transport and binding events	0.030748	0.12012	ADD1/NIPA2/ADD3/ANKH/NIPAL1/MMGT1/LRRC8E	7
R-HSA-5693571	Nonhomologous End-Joining (NHEJ)	0.0307593	0.12012	BRCA1/TDP1/TP53BP1/XRCC5/RIF1/NBN/NSD2/RNF8/HERC2/MDC1/PAXIP1/BRCC3/NHEJ1/PRKDC	14
R-HSA-380320	Recruitment of NuMA to mitotic centrosomes	0.0311458	0.121215	NDE1/PCM1/HAUS4/MAPRE1/CEP192/ALMS1/TUBA1B/CEP250/CDK5RAP2/TUBGCP4/PLK4/HAUS6/PCNT/PLK1/TUBA1C/CKAP5/DCTN1/TUBB3	18
R-HSA-8986944	Transcriptional Regulation by MECP2	0.0319172	0.123797	PTPN4/AGO1/TBL1X/AGO2/DGCR8/LBR/GPRIN1/SIN3A/HDAC3/IRAK1/PTPN1/NCOR2/HTT	13
R-HSA-5626467	RHO GTPases activate IQGAPs	0.0329418	0.127239	CDH1/TUBA1B/CLIP1/IQGAP1/TUBA1C/CTNNB1/IQGAP3/TUBB3	8
R-HSA-1227986	Signaling by ERBB2	0.0336807	0.127239	RHOA/STUB1/SOS1/PIK3CA/PLCG1/DIAPH1/EGFR/SHC1/PRKCE/YES1/NRAS	11
R-HSA-373752	Netrin-1 signaling	0.0336807	0.127239	TRIO/NEO1/ABLIM1/MAPK14/PLCG1/AGAP2/PAK1/DSCAM/PTPN11/SIAH2/SLIT3	11
R-HSA-379726	Mitochondrial tRNA aminoacylation	0.0337117	0.127239	LARS2/IARS2/EARS2/GARS1/DARS2/FARS2	6
R-HSA-4641263	Regulation of FZD by ubiquitination	0.0337117	0.127239	LRP6/RNF43/LRP5/FZD8/ZNRF3/LGR4	6
R-HSA-5651801	PCNA-Dependent Long Patch Base Excision Repair	0.0337117	0.127239	POLD3/POLD2/RPA1/POLE3/RFC4/FEN1	6
R-HSA-111465	Apoptotic cleavage of cellular proteins	0.0339167	0.127239	CDH1/DSG2/ADD1/DSP/STK24/APC/CTNNB1/SPTAN1/OCLN	9
R-HSA-5655302	Signaling by FGFR1 in disease	0.0339167	0.127239	GAB2/STAT1/SOS1/PIK3CA/PLCG1/FRS2/BCR/MYO18A/NRAS	9
R-HSA-5696394	DNA Damage Recognition in GG-NER	0.0339167	0.127239	ACTR8/INO80/PARP2/COPS4/CUL4A/PARP1/XPC/DDB1/NFRKB	9
R-HSA-75105	Fatty acyl-CoA biosynthesis	0.0339167	0.127239	ELOVL5/ACSL4/HACD3/SCD/PPT1/ACLY/ELOVL6/ELOVL2/ACACA	9
R-HSA-74752	Signaling by Insulin receptor	0.0347442	0.128997	GAB2/PIK3CB/MAPK1/SOS1/IDE/PIK3CA/FLT3/ATP6V1C1/SHC1/FGFR4/FRS2/IRS1/PTPN11/PTPN1/PIK3R4/NRAS	16
R-HSA-1660517	Synthesis of PIPs at the late endosome membrane	0.0348363	0.128997	MTMR7/MTMR2/MTMR4/PIK3R4	4
R-HSA-196780	Biotin transport and metabolism	0.0348363	0.128997	ACACB/SLC5A6/HLCS/ACACA	4
R-HSA-9028731	Activated NTRK2 signals through FRS2 and FRS3	0.0348363	0.128997	SOS1/FRS2/PTPN11/NRAS	4
R-HSA-210744	Regulation of gene expression in late stage (branching morphogenesis) pancreatic bud precursor cells	0.0356682	0.130808	CREBBP/MAMLD1/EP300/ONECUT1/MAML3	5
R-HSA-2559584	Formation of Senescence-Associated Heterochromatin Foci (SAHF)	0.0356682	0.130808	CABIN1/HMGA1/TP53/HMGA2/EP400	5
R-HSA-8866427	VLDLR internalisation and degradation	0.0356682	0.130808	AP2B1/NR1H3/CLTC/AP2M1/PCSK9	5
R-HSA-948021	Transport to the Golgi and subsequent modification	0.0362995	0.132697	SPTB/NSF/TMED2/SEC22C/SEC23A/PPP6R1/SEC23IP/MAN1A1/SPTBN1/CHST10/TUBA1B/MGAT3/DYNC1LI2/COG2/STX17/SEC24B/MGAT5/B4GALT5/TRAPPC10/COG5/TUBA1C/MGAT2/MANEA/SPTBN2/SEC24C/MCFD2/SPTAN1/CAPZA2/DCTN1/ANKRD28/TUBB3	31
R-HSA-75893	TNF signaling	0.0372836	0.134708	TAB2/RNF31/STUB1/MADD/USP4/RIPK1/ADAM17/OTULIN/MAPKAPK2/FADD/CHUK/IKBKG	12
R-HSA-1368108	BMAL1:CLOCK,NPAS2 activates circadian gene expression	0.0373204	0.134708	CREBBP/TBL1X/MED1/HELZ2/BMAL1/CARM1/PPARA	7
R-HSA-76066	RNA Polymerase III Transcription Initiation From Type 2 Promoter	0.0373204	0.134708	POLR3B/POLR3E/GTF3C2/GTF3C4/POLR3A/POLR3D/POLR3C	7
R-HSA-912526	Interleukin receptor SHC signaling	0.0373204	0.134708	GAB2/PIK3CB/IL2RB/SOS1/PIK3CA/SHC1/JAK1	7
R-HSA-8878159	Transcriptional regulation by RUNX3	0.0375725	0.135191	CREBBP/MAMLD1/EP300/TGFB1/CCND1/PSME3/MYC/TP53/SMAD4/CDKN2A/BCL2L11/SMAD3/CTNNB1/PSMD2/TEAD1/MAML3/TEAD4/SMURF1	18
R-HSA-3928665	EPH-ephrin mediated repulsion of cells	0.0384272	0.136672	AP2B1/EFNB3/EFNB2/VAV3/CLTC/EPHA2/TIAM1/AP2M1/YES1/EPHA10/EPHB4	11
R-HSA-380259	Loss of Nlp from mitotic centrosomes	0.0384617	0.136672	NDE1/PCM1/HAUS4/MAPRE1/CEP192/ALMS1/CEP250/CDK5RAP2/PLK4/HAUS6/PCNT/PLK1/CKAP5/DCTN1	14
R-HSA-380284	Loss of proteins required for interphase microtubule organization from the centrosome	0.0384617	0.136672	NDE1/PCM1/HAUS4/MAPRE1/CEP192/ALMS1/CEP250/CDK5RAP2/PLK4/HAUS6/PCNT/PLK1/CKAP5/DCTN1	14
R-HSA-9772573	Late SARS-CoV-2 Infection Events	0.0384617	0.136672	GANAB/SRPK1/PARP4/CSNK1A1/ST3GAL3/CANX/STT3A/ST6GALNAC4/PARP9/MGAT5/ZDHHC3/MGAT2/PARP14/ANO6	14
R-HSA-167287	HIV elongation arrest and recovery	0.039037	0.137014	POLR2B/CCNK/SUPT16H/NELFCD/CCNT1/SSRP1/TCEA1/NELFB	8
R-HSA-167290	Pausing and recovery of HIV elongation	0.039037	0.137014	POLR2B/CCNK/SUPT16H/NELFCD/CCNT1/SSRP1/TCEA1/NELFB	8
R-HSA-2871809	FCERI mediated Ca+2 mobilization	0.039037	0.137014	NFATC3/ITPR3/SOS1/PLCG1/VAV3/ITPR1/SHC1/SYK	8
R-HSA-9022692	Regulation of MECP2 expression and activity	0.039037	0.137014	AGO1/TBL1X/AGO2/LBR/SIN3A/HDAC3/NCOR2/HTT	8
R-HSA-167152	Formation of HIV elongation complex in the absence of HIV Tat	0.0392385	0.137077	POLR2B/CCNK/SUPT16H/NELFCD/GTF2H1/CCNT1/NCBP1/SSRP1/TCEA1/NELFB	10
R-HSA-166166	MyD88-independent TLR4 cascade	0.0395055	0.137077	SARM1/CUL1/TAB2/FBXW11/MAPK1/MAPK14/MAPKAPK3/TRAF3/RIPK1/PPP2R1B/TP53/MAPKAPK2/NOD2/FADD/FOS/PTPN11/IRAK1/USP18/CHUK/IKBKG	20
R-HSA-937061	TRIF(TICAM1)-mediated TLR4 signaling	0.0395055	0.137077	SARM1/CUL1/TAB2/FBXW11/MAPK1/MAPK14/MAPKAPK3/TRAF3/RIPK1/PPP2R1B/TP53/MAPKAPK2/NOD2/FADD/FOS/PTPN11/IRAK1/USP18/CHUK/IKBKG	20
R-HSA-110313	Translesion synthesis by Y family DNA polymerases bypasses lesions on DNA template	0.039534	0.137077	POLD3/USP10/POLD2/TRIM25/RPA1/POLE3/UBE2L6/RFC4/POLH	9
R-HSA-450294	MAP kinase activation	0.0402931	0.139286	CUL1/TAB2/FBXW11/MAPK1/MAPK14/MAPKAPK3/PPP2R1B/MAPKAPK2/NOD2/FOS/IRAK1/CHUK/IKBKG	13
R-HSA-9007101	Rab regulation of trafficking	0.0407477	0.140434	ALS2/RABEP1/GDI2/TBC1D25/SBF1/RIN3/ANKRD27/RIC1/RGP1/MADD/RAB35/DENND1A/TBC1D14/TRAPPC10/GAPVD1/DENND2B/TBC1D16/RAB8A/DENND6A/DENND5A/CHM/DENND1C	22
R-HSA-113510	E2F mediated regulation of DNA replication	0.0417648	0.142225	ORC1/POLA1/MCM8/PPP2R1B/PRIM1/TFDP1	6
R-HSA-71403	Citric acid cycle (TCA cycle)	0.0417648	0.142225	CS/SDHA/DLD/ACO2/DLST/IDH3A	6
R-HSA-912631	Regulation of signaling by CBL	0.0417648	0.142225	PIK3CB/CRKL/RAPGEF1/PIK3CA/SYK/YES1	6
R-HSA-9768919	NPAS4 regulates expression of target genes	0.0417648	0.142225	CREBBP/XPO1/MAPK1/BMAL1/FOS/ARNT2	6
R-HSA-1483255	PI Metabolism	0.0423211	0.143692	MTMR7/PIK3CB/MTMR2/SBF1/MTMR4/INPP4B/PIK3CA/MTMR6/PI4KB/MTMR12/PITPNB/PIK3R4/INPP5F/SACM1L/PI4KA/PIP4K2B	16
R-HSA-2428928	IRS-related events triggered by IGF1R	0.0436204	0.147666	GAB2/PIK3CB/SOS1/PIK3CA/FLT3/FGFR4/FRS2/IRS1/PTPN11/PIK3R4/NRAS	11
R-HSA-9609646	HCMV Infection	0.0446971	0.149295	NUP160/TPR/NDC1/NUP133/NUP50/NUP188/TBL1X/NUP93/EZH2/NUP88/NUP98/NUP155/TUBA1B/NUP153/NUP210/DYNC1LI2/NUP58/EGFR/ITGB1/RANBP2/NUP205/TUBA1C/HDAC3/POM121/NCOR2/MVB12B/TUBB3	27
R-HSA-350054	Notch-HLH transcription pathway	0.0447523	0.149295	CREBBP/MAMLD1/NOTCH3/TBL1X/HDAC3/NCOR2/MAML3	7
R-HSA-76061	RNA Polymerase III Transcription Initiation From Type 1 Promoter	0.0447523	0.149295	POLR3B/POLR3E/GTF3C2/GTF3C4/POLR3A/POLR3D/POLR3C	7
R-HSA-9619665	EGR2 and SOX10-mediated initiation of Schwann cell myelination	0.0447523	0.149295	CYP51A1/PRX/HMGCR/EGR2/DAG1/TEAD1/SREBF2	7
R-HSA-5620912	Anchoring of the basal body to the plasma membrane	0.044917	0.149295	NDE1/PCM1/HAUS4/MAPRE1/CEP192/ALMS1/CEP250/NPHP4/CDK5RAP2/PLK4/HAUS6/PCNT/PLK1/RAB8A/TCTN2/CKAP5/KIF24/DCTN1	18
R-HSA-373755	Semaphorin interactions	0.0450152	0.149295	PLXND1/RHOA/CRMP1/SEMA3A/MYH9/PLXNA1/ARHGEF11/MYH10/PAK1/ITGB1/DPYSL5/ARHGAP35/ARHGEF12	13
R-HSA-6782210	Gap-filling DNA repair synthesis and ligation in TC-NER	0.0450152	0.149295	LIG3/AQR/POLR2B/POLD3/EP300/POLD2/GTF2H1/RPA1/CUL4A/POLE3/RFC4/DDB1/TCEA1	13
R-HSA-174437	Removal of the Flap Intermediate from the C-strand	0.0456519	0.149444	POLD3/POLD2/RPA1/WRN/FEN1	5
R-HSA-196299	Beta-catenin phosphorylation cascade	0.0456519	0.149444	CSNK1A1/APC/PPP2R1B/CTNNB1/AMER1	5
R-HSA-4655427	SUMOylation of DNA methylation proteins	0.0456519	0.149444	DNMT3B/DNMT3A/DNMT1/PHC3/CBX2	5
R-HSA-8853659	RET signaling	0.0457497	0.149444	GAB2/PIK3CB/SOS1/PIK3CA/PLCG1/GFRA1/SHC1/FRS2/PTPN11	9
R-HSA-9634815	Transcriptional Regulation by NPAS4	0.0458411	0.149444	CREBBP/XPO1/AGO1/MAPK1/AGO2/BMAL1/FOS/ARNT2	8
R-HSA-168164	Toll Like Receptor 3 (TLR3) Cascade	0.0458437	0.149444	SARM1/CUL1/TAB2/FBXW11/MAPK1/MAPK14/MAPKAPK3/TRAF3/RIPK1/PPP2R1B/TP53/MAPKAPK2/NOD2/FADD/FOS/IRAK1/USP18/CHUK/IKBKG	19
R-HSA-170968	Frs2-mediated activation	0.0473805	0.152714	CRKL/MAPK1/RAPGEF1/FRS2	4
R-HSA-8866907	Activation of the TFAP2 (AP-2) family of transcription factors	0.0473805	0.152714	CREBBP/TFAP2C/EP300/CITED2	4
R-HSA-9020558	Interleukin-2 signaling	0.0473805	0.152714	IL2RB/SHC1/JAK1/SYK	4
R-HSA-9755088	Ribavirin ADME	0.0473805	0.152714	NT5C2/SLC29A1/SLC29A3/PNP	4
R-HSA-2682334	EPH-Ephrin signaling	0.0478761	0.153877	AP2B1/RHOA/MYH9/EFNB3/EFNB2/MYH10/VAV3/CLTC/EPHA2/RASA1/PAK1/TIAM1/AP2M1/YES1/EPHA10/EPHB4/ITSN1	17
