# Supplementary material for: PARP-1 as a novel target in endocrine-resistant breast cancer
Source: J Exp Clin Cancer Res. 2025 Jun 16;44:175. doi: 10.1186/s13046-025-03441-4 (PMC12168341; doi:10.1186/s13046-025-03441-4)
Supplement: Supplementary file 3 — Supplementary Material 3 [file 13046_2025_3441_MOESM3_ESM.xlsx]

## Sheet: Vehicle_vs_NiraLaso_down_reacto
ID	Description	pvalue	qvalue	geneID	Count
R-HSA-1169410	Antiviral mechanism by IFN-stimulated genes	2.01335e-13	2.51563e-10	NUP160/EIF2AK2/NDC1/NUP133/NEDD4/OAS1/NUP50/NUP188/KPNA3/NUP93/RIGI/NUP88/EIF4G2/NUP98/OAS3/OAS2/NUP155/KPNA1/EIF4G1/STAT1/NUP153/NUP210/OASL/RNASEL/FLNB/HERC5/NUP58/EIF4A3/EIF4E/RANBP2/NUP205/UBE2L6/EIF4A1/JAK1/ABCE1/ARIH1/PDE12/KPNA2/MX2/USP18/IFIT1/POM121/FLNA	43
R-HSA-1169408	ISG15 antiviral mechanism	1.30941e-09	8.18038e-07	NUP160/EIF2AK2/NDC1/NUP133/NEDD4/NUP50/NUP188/KPNA3/NUP93/RIGI/NUP88/EIF4G2/NUP98/NUP155/KPNA1/EIF4G1/STAT1/NUP153/NUP210/FLNB/HERC5/NUP58/EIF4A3/EIF4E/RANBP2/NUP205/UBE2L6/EIF4A1/JAK1/ARIH1/KPNA2/MX2/USP18/IFIT1/POM121	35
R-HSA-1655829	Regulation of cholesterol biosynthesis by SREBP (SREBF)	3.09266e-09	1.28807e-06	NFYA/CYP51A1/CREBBP/MBTPS2/IDI1/ACACB/FDFT1/SCD/SEC23A/TBL1X/SQLE/SC5D/HMGCS1/HMGCR/MED1/HELZ2/SEC24B/MBTPS1/CARM1/SEC24D/FDPS/PMVK/ELOVL6/DHCR7/SEC24C/INSIG1/PPARA/SREBF2/ACACA	29
R-HSA-3371556	Cellular response to heat stress	6.53503e-09	2.04134e-06	CREBBP/NUP160/HSPA5/NDC1/NUP133/NUP50/NUP188/HSP90AB1/MAPK1/ST13/NUP93/NUP88/CRYAB/HSPA8/NUP98/PTGES3/BAG2/HSPA9/NUP155/RPA2/HSPH1/NUP153/NUP210/RPA1/NUP58/CAMK2D/BAG3/RANBP2/HSPA13/NUP205/EEF1A1/MAPKAPK2/HSPA4L/VCP/BAG5/HSPA4/ATR/POM121/MTOR	39
R-HSA-73894	DNA Repair	5.86395e-08	1.46537e-05	LIG3/PPP5C/TDP1/POLR2B/RAD51/POLQ/RNF4/TP53BP1/RAD18/MLH1/UNG/XRCC5/RIF1/TINF2/MSH2/ABL1/APEX1/RBBP8/USP10/NBN/NEIL3/NSD2/GTF2H1/TIMELESS/FANCE/RNF8/ASCC3/ACTR8/WDR48/MSH6/RPA2/DCLRE1B/RAD23B/POLK/PMS2/CDK2/POT1/HERC2/INO80/CHD1L/RPA1/TERF2/CCNA1/RFC3/BRIP1/MDC1/ASCC1/COPS4/BRCA2/CUL4A/FANCI/FTO/TP53/DTL/PARP1/FANCD2/CCNA2/POLE3/CHEK1/XRCC4/RAD17/SMARCA5/NEIL2/XPC/UBE2L6/PAXIP1/RNF111/EYA3/CUL4B/…	98
R-HSA-3371453	Regulation of HSF1-mediated heat shock response	1.14916e-07	2.39308e-05	NUP160/HSPA5/NDC1/NUP133/NUP50/NUP188/MAPK1/ST13/NUP93/NUP88/HSPA8/NUP98/BAG2/HSPA9/NUP155/RPA2/HSPH1/NUP153/NUP210/RPA1/NUP58/BAG3/RANBP2/HSPA13/NUP205/MAPKAPK2/HSPA4L/BAG5/HSPA4/ATR/POM121	31
R-HSA-2426168	Activation of gene expression by SREBF (SREBP)	2.91746e-07	5.20755e-05	NFYA/CYP51A1/CREBBP/IDI1/ACACB/FDFT1/SCD/TBL1X/SQLE/SC5D/HMGCS1/HMGCR/MED1/HELZ2/CARM1/FDPS/PMVK/ELOVL6/DHCR7/PPARA/SREBF2/ACACA	22
R-HSA-913531	Interferon Signaling	8.94114e-07	0.000139646	NUP160/EIF2AK2/NDC1/NUP133/NEDD4/OAS1/ICAM1/NUP50/NUP188/SAMHD1/KPNA3/NUP93/TRIM14/RIGI/NUP88/EIF4G2/NUP98/OAS3/OAS2/NUP155/KPNA1/EIF4G1/STAT1/GBP3/GBP1/IFIT3/EGR1/TRIM6/NUP153/NUP210/TRIM5/XAF1/OASL/RNASEL/FLNB/HERC5/NUP58/PML/EIF4A3/CAMK2D/NCAM1/EIF4E/IFIT5/RANBP2/NUP205/UBE2L6/ADAR/EIF4A1/JAK1/GBP2/ABCE1/ARIH1/TRIM68/PDE12/PTPN11/KPNA2/MX2/USP18/IFIT1/POM121/PTPN1/FLNA/PSMB8	63
R-HSA-70171	Glycolysis	1.88591e-06	0.000234858	NUP160/NDC1/PFKP/PKM/NUP133/ENO1/NUP50/NUP188/PGK1/NUP93/PPP2CB/GPI/NUP88/ALDOC/NUP98/GNPDA1/NUP155/NUP153/NUP210/NUP58/PFKL/PRKACB/PFKM/RANBP2/NUP205/HK1/HK2/PFKFB3/PGAM1/POM121	30
R-HSA-2500257	Resolution of Sister Chromatid Cohesion	1.939e-06	0.000234858	PAFAH1B1/NUP160/SPDL1/WAPL/KIF2A/NUP133/SMC1A/NDE1/XPO1/ZW10/BIRC5/MAPRE1/CENPI/PPP2CB/NUP98/STAG1/PDS5A/TUBA1B/CLIP1/CDCA8/DYNC1LI2/TUBB2B/KNL1/CENPO/CDCA5/INCENP/RANBP2/AHCTF1/BUB1B/CCNB2/TAOK1/MAD2L1/CENPN/NDEL1/PLK1/TUBA1A/TUBA1C/MIS12/BUB1/ZWILCH/CKAP5/TUBB6/PPP1CC/TUBB3	44
R-HSA-5663202	Diseases of signal transduction by growth factor receptors and second messengers	2.06762e-06	0.000234858	CREBBP/FYN/MAMLD1/GAB2/VCL/POLR2B/KITLG/PIK3CB/CUL1/FAM114A2/PSME4/ERLEC1/LRP6/SEL1L/ARAF/ESR1/MAPK1/MYH9/TRIP11/PSMA6/MIB1/TBL1X/AXIN1/ESRP1/PPP2CB/TGFB1/MET/DKK1/SHOC2/RNF43/AREG/CBL/PPFIBP1/DUSP16/CDKN1B/CSNK1A1/WDR48/SPTBN1/FN1/STAT1/STRN/SOS1/PIK3CA/FLT3/KIAA1549/RAP1B/HIP1/DUSP9/PSME3/AP3B1/CDK8/APC/NCBP1/MYC/PIM1/ADAM10/ATIC/IQGAP1/KSR1/CLTC/SMAD4/TPM3/CAMK2D/EGFR/MSN/ERLIN2/ADAM17/BCL2L11…	114
R-HSA-69620	Cell Cycle Checkpoints	2.54144e-06	0.000236022	CDC27/PAFAH1B1/NUP160/SPDL1/MCM10/TP53BP1/KIF2A/PSME4/NUP133/NDE1/MCM2/MCM6/XPO1/ORC1/ZW10/BIRC5/CDC45/CDC6/CDC23/PSMA6/MAPRE1/RBBP8/CENPI/NBN/PPP2CB/NSD2/NUP98/CDKN1B/MCM3/RNF8/ORC4/RPA2/CDK2/HERC2/CLIP1/PSME3/RPA1/CCNA1/RFC3/YWHAQ/CDCA8/DYNC1LI2/BRIP1/MDC1/KNL1/CENPO/TP53/CCNA2/CDKN2A/INCENP/CHEK1/RAD17/ANAPC1/RANBP2/AHCTF1/BUB1B/CCNB2/TAOK1/ABRAXAS1/TOPBP1/RFC4/RNF168/MAD2L1/ORC5/WRN/CENPN/WEE…	83
R-HSA-9012999	RHO GTPase cycle	2.62082e-06	0.000236022	ALS2/PLXND1/ANLN/VRK2/FAM13B/DEPDC1B/CUL3/DSG2/VAMP3/ARHGEF5/NCKAP1/PKN2/SPEN/RHOA/ACTN1/TFRC/RHOBTB1/STK10/FERMT2/LMAN1/PLD1/PAK3/SENP1/OPHN1/HSP90AB1/DSP/SYDE2/ARHGEF18/CAV1/DOCK8/RAPGEF1/DNMBP/ARHGAP21/ACBD5/RND2/TNFAIP1/BLTP3B/ECT2/SPTBN1/SOS1/DOCK7/MTR/ABCD3/STBD1/GNA13/PLEKHG1/TMPO/PIK3CA/TUBA1B/PARD6B/USP9X/FGD3/CDC42EP1/CHN1/ARHGEF6/AKAP12/DIAPH1/FLOT2/SWAP70/VAV3/SEMA4F/CCT7/TEX2/KCTD3/S…	117
R-HSA-9013106	RHOC GTPase cycle	2.64456e-06	0.000236022	ANLN/DEPDC1B/VAMP3/ARHGEF5/PKN2/RHOA/TFRC/STK10/LMAN1/OPHN1/CAV1/ARHGAP21/ACBD5/ABCD3/TMPO/DIAPH1/FLOT2/IQGAP1/LBR/ARHGAP18/ABR/ARHGAP35/RACGAP1/STX5/DLC1/ARHGEF40/VANGL1/CAVIN1/BCR/ARHGEF12	30
R-HSA-170834	Signaling by TGF-beta Receptor Complex	3.11649e-06	0.000259598	STRAP/RHOA/RBL1/ITGB5/XPO1/CCNK/TGFB2/MAPK1/STUB1/ARHGEF18/TGFB1/ITGB8/MTMR4/CBL/ITGB6/STAT1/UCHL5/TGIF2/USP9X/CCNT1/CDK8/E2F5/USP15/MYC/ITGAV/SMAD4/PARP1/ITGB1/ZFYVE9/RNF111/FBN1/SMAD3/PPP1CC/TFDP1/SMURF1	35
R-HSA-3108214	SUMOylation of DNA damage response and repair proteins	6.91762e-06	0.000540211	NUP160/NDC1/NUP133/SMC1A/NUP50/NUP188/NUP93/NUP88/NUP98/NUP155/STAG1/NUP153/HERC2/NUP210/RPA1/MDC1/NUP58/PML/PARP1/CDKN2A/XRCC4/RANBP2/XPC/NUP205/RNF168/WRN/PHC3/CBX2/POM121/SMC5	30
R-HSA-68877	Mitotic Prometaphase	8.6861e-06	0.000627912	PRKAR2B/PAFAH1B1/NCAPD2/NUP160/SPDL1/WAPL/KIF2A/NUP133/SMC1A/NDE1/PCM1/XPO1/ZW10/BIRC5/HAUS4/CSNK2A1/MAPRE1/CEP192/CENPI/PPP2CB/NCAPG/NUP98/CEP70/ALMS1/STAG1/NEK6/NCAPH/PDS5A/TUBA1B/CLIP1/CDCA8/DYNC1LI2/CDK5RAP2/TUBB2B/KNL1/TUBGCP4/CENPO/NME7/CDCA5/HAUS6/INCENP/RANBP2/AHCTF1/BUB1B/CCNB2/TAOK1/MAD2L1/CENPN/NDEL1/PLK1/TUBA1A/TUBA1C/MIS12/BUB1/YWHAG/ZWILCH/CKAP5/TUBB6/PPP1CC/DCTN1/TUBB3	61
R-HSA-191273	Cholesterol biosynthesis	9.05426e-06	0.000627912	CYP51A1/IDI1/FDFT1/SQLE/SC5D/HMGCS1/HMGCR/DHCR24/ACAT2/LBR/NSDHL/FDPS/PMVK/DHCR7/SREBF2	15
R-HSA-191859	snRNP Assembly	1.00508e-05	0.000627912	NUP160/NDC1/DDX20/NUP133/GEMIN5/GEMIN2/NUP50/NUP188/PRMT5/NUP93/NUP88/NUP98/NUP155/WDR77/NUP153/NUP210/NCBP1/NUP58/RANBP2/NUP205/SNUPN/GEMIN4/POM121	23
R-HSA-194441	Metabolism of non-coding RNA	1.00508e-05	0.000627912	NUP160/NDC1/DDX20/NUP133/GEMIN5/GEMIN2/NUP50/NUP188/PRMT5/NUP93/NUP88/NUP98/NUP155/WDR77/NUP153/NUP210/NCBP1/NUP58/RANBP2/NUP205/SNUPN/GEMIN4/POM121	23
R-HSA-168276	NS1 Mediated Effects on Host Pathways	1.21735e-05	0.000711431	NUP160/EIF2AK2/NDC1/NUP133/NUP50/NUP188/KPNA3/NUP93/NUP88/NUP98/NUP155/KPNA1/NUP153/NUP210/NUP58/RANBP2/NUP205/KPNA2/POM121	19
R-HSA-9006936	Signaling by TGFB family members	1.26016e-05	0.000711431	STRAP/RHOA/RBL1/ITGB5/XPO1/CCNK/TGFB2/MAPK1/CHRDL1/STUB1/ARHGEF18/TGFB1/ITGB8/MTMR4/CBL/SMAD5/ITGB6/STAT1/UCHL5/TGIF2/USP9X/CCNT1/CDK8/E2F5/ACVR1B/USP15/MYC/ITGAV/SMAD4/PARP1/ITGB1/ZFYVE9/RNF111/FSTL1/FBN1/SMAD3/NOG/PPP1CC/TFDP1/SMURF1/BMPR2	41
R-HSA-176187	Activation of ATR in response to replication stress	1.3605e-05	0.000711431	MCM10/MCM2/MCM6/ORC1/CDC45/CDC6/MCM3/ORC4/RPA2/CDK2/RPA1/RFC3/CHEK1/RAD17/RFC4/ORC5/MCM7/ATR	18
R-HSA-5693532	DNA Double-Strand Break Repair	1.36652e-05	0.000711431	LIG3/PPP5C/TDP1/RAD51/POLQ/RNF4/TP53BP1/XRCC5/RIF1/ABL1/RBBP8/NBN/NSD2/TIMELESS/RNF8/RPA2/POLK/CDK2/HERC2/RPA1/CCNA1/RFC3/BRIP1/MDC1/BRCA2/TP53/PARP1/CCNA2/POLE3/CHEK1/XRCC4/RAD17/SMARCA5/PAXIP1/EYA3/ABRAXAS1/TOPBP1/RFC4/BAP1/RNF168/SPIDR/WRN/FEN1/POLH/EXO1/ATR/ERCC4/KPNA2/BRCC3/NHEJ1/XRCC2/PRKDC	52
R-HSA-159227	Transport of the SLBP independent Mature mRNA	1.48941e-05	0.000734773	NUP160/NDC1/NUP133/NUP50/NUP188/NUP93/NUP88/NUP98/NUP155/NUP153/NUP210/NCBP1/NUP58/EIF4E/RANBP2/NUP205/POM121	17
R-HSA-168271	Transport of Ribonucleoproteins into the Host Nucleus	1.58778e-05	0.000734773	NUP160/NDC1/NUP133/NUP50/NUP188/NUP93/NUP88/NUP98/NUP155/KPNA1/NUP153/NUP210/NUP58/RANBP2/NUP205/POM121	16
R-HSA-168333	NEP/NS2 Interacts with the Cellular Export Machinery	1.58778e-05	0.000734773	NUP160/NDC1/NUP133/XPO1/NUP50/NUP188/NUP93/NUP88/NUP98/NUP155/NUP153/NUP210/NUP58/RANBP2/NUP205/POM121	16
R-HSA-9013424	RHOV GTPase cycle	2.16321e-05	0.000952265	DEPDC1B/SPTBN1/PARD6B/USP9X/GIT2/IQGAP1/CLTC/EPHA2/TPM3/PAK1/DST/SH3RF1/NCK1/TPM4/VANGL1/PEAK1/CEP97/SPTAN1	18
R-HSA-159230	Transport of the SLBP Dependant Mature mRNA	2.42478e-05	0.000952265	NUP160/NDC1/NUP133/NUP50/NUP188/NUP93/NUP88/NUP98/NUP155/NUP153/NUP210/NCBP1/NUP58/EIF4E/RANBP2/NUP205/POM121	17
R-HSA-3301854	Nuclear Pore Complex (NPC) Disassembly	2.42478e-05	0.000952265	NUP160/NDC1/NUP133/NUP50/NUP188/NUP93/NUP88/NUP98/NUP155/NEK6/NUP153/NUP210/NUP58/RANBP2/NUP205/CCNB2/POM121	17
R-HSA-4615885	SUMOylation of DNA replication proteins	2.47231e-05	0.000952265	NUP160/NDC1/NUP133/TOP2B/AURKA/BIRC5/NUP50/NUP188/NUP93/NUP88/NUP98/NUP155/NUP153/NUP210/CDCA8/NUP58/INCENP/RANBP2/NUP205/POM121	20
R-HSA-2555396	Mitotic Metaphase and Anaphase	2.47995e-05	0.000952265	CDC27/PAFAH1B1/VRK2/NUP160/SPDL1/NDC1/WAPL/KIF2A/PSME4/NUP133/SMC1A/NDE1/XPO1/TNPO1/CHMP2B/ZW10/BIRC5/CDC23/NUP188/PSMA6/MAPRE1/CENPI/NUP93/PPP2CB/NUP98/FBXO5/NUP155/STAG1/TMPO/PDS5A/TUBA1B/CLIP1/PSME3/CDCA8/DYNC1LI2/TUBB2B/KNL1/CENPO/NUP58/LBR/CDCA5/INCENP/ANAPC1/RANBP2/AHCTF1/NUP205/BUB1B/CCNB2/TAOK1/MAD2L1/CENPN/NDEL1/PLK1/TUBA1A/TUBA1C/MIS12/BUB1/ZWILCH/PSMD2/CKAP5/TUBB6/PPP1CC/POM121/PSMB8/P…	67
R-HSA-9648025	EML4 and NUDC in mitotic spindle formation	2.51504e-05	0.000952265	PAFAH1B1/NUP160/SPDL1/KIF2A/NUP133/NDE1/XPO1/ZW10/BIRC5/MAPRE1/CENPI/PPP2CB/NUP98/NEK6/TUBA1B/CLIP1/CDCA8/DYNC1LI2/TUBB2B/KNL1/CENPO/INCENP/RANBP2/AHCTF1/BUB1B/TAOK1/MAD2L1/CENPN/NDEL1/PLK1/TUBA1A/TUBA1C/MIS12/BUB1/ZWILCH/CKAP5/TUBB6/PPP1CC/TUBB3	39
R-HSA-2173789	TGF-beta receptor signaling activates SMADs	3.65807e-05	0.00134431	STRAP/ITGB5/XPO1/TGFB2/STUB1/TGFB1/ITGB8/MTMR4/CBL/ITGB6/UCHL5/USP15/ITGAV/SMAD4/ITGB1/ZFYVE9/FBN1/SMAD3/PPP1CC/SMURF1	20
R-HSA-68882	Mitotic Anaphase	4.11236e-05	0.00142269	CDC27/PAFAH1B1/VRK2/NUP160/SPDL1/NDC1/WAPL/KIF2A/PSME4/NUP133/SMC1A/NDE1/XPO1/TNPO1/CHMP2B/ZW10/BIRC5/CDC23/NUP188/PSMA6/MAPRE1/CENPI/NUP93/PPP2CB/NUP98/NUP155/STAG1/TMPO/PDS5A/TUBA1B/CLIP1/PSME3/CDCA8/DYNC1LI2/TUBB2B/KNL1/CENPO/NUP58/LBR/CDCA5/INCENP/ANAPC1/RANBP2/AHCTF1/NUP205/BUB1B/CCNB2/TAOK1/MAD2L1/CENPN/NDEL1/PLK1/TUBA1A/TUBA1C/MIS12/BUB1/ZWILCH/PSMD2/CKAP5/TUBB6/PPP1CC/POM121/PSMB8/PPP2R2A…	66
R-HSA-168274	Export of Viral Ribonucleoproteins from Nucleus	4.32681e-05	0.00142269	NUP160/NDC1/NUP133/XPO1/NUP50/NUP188/NUP93/NUP88/NUP98/NUP155/NUP153/NUP210/NUP58/RANBP2/NUP205/POM121	16
R-HSA-180910	Vpr-mediated nuclear import of PICs	4.32681e-05	0.00142269	NUP160/NDC1/NUP133/NUP50/NUP188/NUP93/NUP88/NUP98/NUP155/KPNA1/NUP153/NUP210/NUP58/RANBP2/NUP205/POM121	16
R-HSA-68962	Activation of the pre-replicative complex	4.32681e-05	0.00142269	MCM10/MCM2/MCM6/ORC1/CDC45/CDC6/POLA1/MCM3/ORC4/RPA2/CDK2/RPA1/POLE3/ORC5/MCM7/PRIM1	16
R-HSA-2990846	SUMOylation	4.64878e-05	0.00148937	CREBBP/NR1H3/NUP160/NDC1/TP53BP1/NUP133/SMC1A/TOP2B/SENP1/PGR/TFAP2C/AURKA/BIRC5/ESR1/NUP50/NUP188/NUP93/NUP88/NUP98/NUP155/NR5A2/STAG1/NUP153/HERC2/DNMT1/NUP210/RPA1/CDCA8/MDC1/NUP58/PML/TP53/SAE1/PARP1/UHRF2/CDKN2A/INCENP/XRCC4/RANBP2/XPC/NUP205/SENP2/RNF168/WRN/SIN3A/CHD3/SP3/PHC3/CBX2/NRIP1/PPARA/MITF/POM121/SMC5/IKBKG	55
R-HSA-9013404	RAC2 GTPase cycle	5.07753e-05	0.00158606	VRK2/DEPDC1B/DSG2/VAMP3/NCKAP1/TFRC/LMAN1/OPHN1/CAV1/ARHGAP21/STBD1/TMPO/PIK3CA/CDC42EP1/SWAP70/VAV3/GIT2/ESYT1/IQGAP1/EPHA2/LBR/PAK1/ITGB1/TIAM1/ABR/ARHGAP35/RACGAP1/VANGL1/CDC42EP4/BCR/CYFIP1	31
R-HSA-70326	Glucose metabolism	6.54183e-05	0.00198019	SLC25A13/NUP160/NDC1/PFKP/PKM/NUP133/ENO1/NUP50/NUP188/PGK1/NUP93/PPP2CB/GPI/NUP88/ALDOC/NUP98/GNPDA1/NUP155/NUP153/NUP210/NUP58/PFKL/PRKACB/PFKM/RANBP2/NUP205/HK1/HK2/PFKFB3/PGAM1/PC/POM121	32
R-HSA-165054	Rev-mediated nuclear export of HIV RNA	6.84894e-05	0.00198019	NUP160/NDC1/NUP133/XPO1/NUP50/NUP188/NUP93/NUP88/NUP98/NUP155/NUP153/NUP210/NUP58/RANBP2/NUP205/POM121	16
R-HSA-9705671	SARS-CoV-2 activates/modulates innate and adaptive immune responses	6.97511e-05	0.00198019	CREBBP/NUP160/TAB2/NDC1/NUP133/NUP50/NUP188/HSP90AB1/SEC23A/NUP93/RIPK2/RIGI/NUP88/NUP98/NUP155/IFIH1/STAT1/NUP153/BECN1/TRAF3/NUP210/MAP3K7/G3BP2/SEC24B/NUP58/G3BP1/SEC24D/RANBP2/TOMM70/NUP205/JAK1/NOD2/SEC24C/PTPN11/KPNA2/IRAK1/POM121/PIK3R4/CHUK/IKBKG	40
R-HSA-9700206	Signaling by ALK in cancer	7.1317e-05	0.00198019	VCL/CUL1/MAPK1/MYH9/PPFIBP1/FN1/STRN/PIK3CA/HIP1/ATIC/CLTC/TPM3/MSN/RANBP2/SHC1/WDCP/FRS2/TPM4/IRS1/EIF2AK3/RNF213/DCTN1	22
R-HSA-9725370	Signaling by ALK fusions and activated point mutants	7.1317e-05	0.00198019	VCL/CUL1/MAPK1/MYH9/PPFIBP1/FN1/STRN/PIK3CA/HIP1/ATIC/CLTC/TPM3/MSN/RANBP2/SHC1/WDCP/FRS2/TPM4/IRS1/EIF2AK3/RNF213/DCTN1	22
R-HSA-159231	Transport of Mature mRNA Derived from an Intronless Transcript	7.63725e-05	0.00201254	NUP160/NDC1/NUP133/NUP50/NUP188/NUP93/NUP88/NUP98/NUP155/NUP153/NUP210/NCBP1/NUP58/EIF4E/RANBP2/NUP205/CPSF2/POM121	18
R-HSA-170822	Regulation of Glucokinase by Glucokinase Regulatory Protein	7.7314e-05	0.00201254	NUP160/NDC1/NUP133/NUP50/NUP188/NUP93/NUP88/NUP98/NUP155/NUP153/NUP210/NUP58/RANBP2/NUP205/POM121	15
R-HSA-5619107	Defective TPR may confer susceptibility towards thyroid papillary carcinoma (TPC)	7.7314e-05	0.00201254	NUP160/NDC1/NUP133/NUP50/NUP188/NUP93/NUP88/NUP98/NUP155/NUP153/NUP210/NUP58/RANBP2/NUP205/POM121	15
R-HSA-983169	Class I MHC mediated antigen processing & presentation	8.40026e-05	0.00214202	KLHL13/CDC27/FBXL3/UBE3C/MRC2/RNF14/CUL3/HSPA5/VAMP3/CUL1/SEC61A1/RNF4/BTBD1/PSME4/NEDD4/FBXW11/ITGB5/HUWE1/HECTD1/CDC23/TRIM9/PSMA6/SEC23A/ASB9/STUB1/CUL2/TRIM37/BLMH/KLHL2/KLHL5/UBE4A/RNF19B/TRIM32/FBXW2/AREL1/WWP1/BECN1/CANX/UBR4/RNF6/HERC2/UBA1/RLIM/PSME3/TRAF7/UBE2G1/FBXO11/HECW2/ITGAV/HERC3/HERC6/HERC5/SEC24B/NPEPPS/DCAF1/SKP2/SEC24D/UBE3B/ANAPC1/TRIP12/SH3RF1/UBE2L6/RNF111/UBE2Z/UBR1/KLHL2…	96
R-HSA-159234	Transport of Mature mRNAs Derived from Intronless Transcripts	0.00011191	0.00279656	NUP160/NDC1/NUP133/NUP50/NUP188/NUP93/NUP88/NUP98/NUP155/NUP153/NUP210/NCBP1/NUP58/EIF4E/RANBP2/NUP205/CPSF2/POM121	18
R-HSA-141424	Amplification of signal from the kinetochores	0.000130235	0.00312933	PAFAH1B1/NUP160/SPDL1/KIF2A/NUP133/NDE1/XPO1/ZW10/BIRC5/MAPRE1/CENPI/PPP2CB/NUP98/CLIP1/CDCA8/DYNC1LI2/KNL1/CENPO/INCENP/RANBP2/AHCTF1/BUB1B/TAOK1/MAD2L1/CENPN/NDEL1/PLK1/MIS12/BUB1/ZWILCH/CKAP5/PPP1CC	32
R-HSA-141444	Amplification of signal from unattached kinetochores via a MAD2 inhibitory signal	0.000130235	0.00312933	PAFAH1B1/NUP160/SPDL1/KIF2A/NUP133/NDE1/XPO1/ZW10/BIRC5/MAPRE1/CENPI/PPP2CB/NUP98/CLIP1/CDCA8/DYNC1LI2/KNL1/CENPO/INCENP/RANBP2/AHCTF1/BUB1B/TAOK1/MAD2L1/CENPN/NDEL1/PLK1/MIS12/BUB1/ZWILCH/CKAP5/PPP1CC	32
R-HSA-1852241	Organelle biogenesis and maintenance	0.000141075	0.00332584	PRKAR2B/CREBBP/PAFAH1B1/DNAJC11/ALAS1/NDE1/PCM1/TNPO1/KIF3C/RAB11FIP3/HAUS4/TRIP11/IFT52/MAPRE1/CEP192/TBL1X/IFT56/CHCHD3/TWNK/ATP5F1B/PRKAB1/MAPK14/EXOC2/HSPA9/CEP70/IFT57/CCT4/ALMS1/TCTN3/TCP1/BBS9/TUBA1B/TTC21B/BBS2/MED1/HELZ2/EXOC4/NPHP4/IMMT/CDK5RAP2/TUBB2B/EXOC6/CRTC3/CARM1/HAUS6/PPRC1/CCT5/ATP5F1A/ASAP1/GABPA/APOOL/PPARGC1B/CALM3/PRKAA2/TFB2M/CCT2/PLK1/RAB8A/TUBA1A/TUBA1C/TCTN2/YWHAG/HDAC3…	77
R-HSA-3108232	SUMO E3 ligases SUMOylate target proteins	0.000144371	0.00334051	CREBBP/NR1H3/NUP160/NDC1/TP53BP1/NUP133/SMC1A/TOP2B/PGR/TFAP2C/AURKA/BIRC5/ESR1/NUP50/NUP188/NUP93/NUP88/NUP98/NUP155/NR5A2/STAG1/NUP153/HERC2/DNMT1/NUP210/RPA1/CDCA8/MDC1/NUP58/PML/TP53/PARP1/UHRF2/CDKN2A/INCENP/XRCC4/RANBP2/XPC/NUP205/RNF168/WRN/SIN3A/CHD3/SP3/PHC3/CBX2/NRIP1/PPARA/MITF/POM121/SMC5/IKBKG	52
R-HSA-176033	Interactions of Vpr with host cellular proteins	0.000159564	0.00356019	NUP160/NDC1/NUP133/NUP50/NUP188/NUP93/NUP88/NUP98/NUP155/KPNA1/NUP153/NUP210/NUP58/RANBP2/NUP205/POM121	16
R-HSA-177243	Interactions of Rev with host cellular proteins	0.000159564	0.00356019	NUP160/NDC1/NUP133/XPO1/NUP50/NUP188/NUP93/NUP88/NUP98/NUP155/NUP153/NUP210/NUP58/RANBP2/NUP205/POM121	16
R-HSA-373753	Nephrin family interactions	0.000163812	0.00359086	FYN/PIK3CB/ACTN1/SPTBN1/PIK3CA/IQGAP1/CASK/NCK1/KIRREL1/SPTAN1/CD2AP/ACTN3	12
R-HSA-180746	Nuclear import of Rev protein	0.000187719	0.00404396	NUP160/NDC1/NUP133/NUP50/NUP188/NUP93/NUP88/NUP98/NUP155/NUP153/NUP210/NUP58/RANBP2/NUP205/POM121	15
R-HSA-5663220	RHO GTPases Activate Formins	0.000192975	0.00407226	DVL2/PAFAH1B1/NUP160/SPDL1/RHOA/KIF2A/NUP133/NDE1/XPO1/ZW10/BIRC5/MAPRE1/CENPI/PPP2CB/NUP98/TUBA1B/CLIP1/DIAPH1/CDCA8/DYNC1LI2/TUBB2B/KNL1/CENPO/INCENP/ITGB1/RANBP2/AHCTF1/BUB1B/TAOK1/MAD2L1/CENPN/NDEL1/PLK1/TUBA1A/TUBA1C/MIS12/BUB1/ZWILCH/CKAP5/TUBB6/PPP1CC/TUBB3	42
R-HSA-9013420	RHOU GTPase cycle	0.000195551	0.00407226	DEPDC1B/PAK3/SPTBN1/USP9X/ARHGEF6/STAM/GIT2/IQGAP1/CLTC/EPHA2/PAK1/DST/NCK1/VANGL1/PEAK1/SPTAN1/WWP2	17
R-HSA-453279	Mitotic G1 phase and G1/S transition	0.000204029	0.00417736	CUL1/MCM10/MCM2/MCM6/RBL1/ORC1/CDC45/CDC6/ABL1/PSMA6/MYBL2/POLA1/PPP2CB/CDK6/CCND1/CDKN1B/FBXO5/MCM3/ORC4/RPA2/CDK2/PSME3/RPA1/CCNA1/E2F5/CDK4/MYC/CCNA2/SKP2/CDKN2A/POLE3/ORC5/WEE1/MCM7/RRM2/CKS1B/PSMD2/CCNE2/TYMS/PRIM1/TFDP1/PSMB8/PPP2R2A/PSMB9	44
R-HSA-9675135	Diseases of DNA repair	0.000207284	0.00417736	RAD51/MLH1/MSH2/RBBP8/NBN/NEIL3/MSH6/RPA2/PMS2/RPA1/RFC3/BRIP1/BRCA2/RAD17/TOPBP1/RFC4/WRN/EXO1/ATR/XRCC2	20
R-HSA-69242	S Phase	0.000233821	0.00463735	CDC27/CUL1/WAPL/PSME4/SMC1A/MCM2/MCM6/ORC1/CDC45/CDC6/CDC23/PSMA6/POLA1/CCND1/CDKN1B/MCM3/ORC4/RPA2/STAG1/PDS5A/CDK2/PSME3/RPA1/CCNA1/RFC3/E2F5/CDK4/MYC/ESCO1/CCNA2/SKP2/CDCA5/POLE3/ANAPC1/RFC4/ORC5/WEE1/MCM7/FEN1/ESCO2/CKS1B/PSMD2/CCNE2/PRIM1/TFDP1/PSMB8/PSMB9	47
R-HSA-9634638	Estrogen-dependent nuclear events downstream of ESR-membrane signaling	0.00027554	0.00533707	XPO1/MAPK1/AREG/CCND1/CDKN1B/EGFR/UHMK1/TGFA/PTK2/FOS/BCL2/BTC	12
R-HSA-4085377	SUMOylation of SUMOylation proteins	0.000281847	0.00533707	NUP160/NDC1/NUP133/NUP50/NUP188/NUP93/NUP88/NUP98/NUP155/NUP153/NUP210/NUP58/RANBP2/NUP205/POM121	15
R-HSA-2980766	Nuclear Envelope Breakdown	0.000281916	0.00533707	VRK2/NUP160/NDC1/NUP133/NUP50/NUP188/NUP93/NUP88/NUP98/NUP155/NEK6/TMPO/NUP153/NUP210/NUP58/RANBP2/NUP205/CCNB2/PLK1/POM121	20
R-HSA-69618	Mitotic Spindle Checkpoint	0.000328292	0.00612228	CDC27/PAFAH1B1/NUP160/SPDL1/KIF2A/NUP133/NDE1/XPO1/ZW10/BIRC5/CDC23/MAPRE1/CENPI/PPP2CB/NUP98/CLIP1/CDCA8/DYNC1LI2/KNL1/CENPO/INCENP/ANAPC1/RANBP2/AHCTF1/BUB1B/TAOK1/MAD2L1/CENPN/NDEL1/PLK1/MIS12/BUB1/ZWILCH/CKAP5/PPP1CC	35
R-HSA-3232142	SUMOylation of ubiquitinylation proteins	0.000341439	0.0062738	NUP160/NDC1/NUP133/NUP50/NUP188/NUP93/NUP88/NUP98/NUP155/NUP153/NUP210/NUP58/PML/RANBP2/NUP205/POM121	16
R-HSA-3700989	Transcriptional Regulation by TP53	0.000367757	0.00665945	CREBBP/POLR2B/RRM2B/MLH1/TIGAR/RBL1/AURKA/TPX2/BIRC5/CCNK/SUPT16H/AGO1/RFFL/MSH2/BRPF3/PRMT5/NELFCD/CSNK2A1/RBBP8/NBN/NDRG1/TNFRSF10A/PPP2CB/GPI/TAF6/MAP2K6/GTF2H1/CDKN1B/PRKAB1/MAPK14/GLS/RPA2/APAF1/PMS2/CDK2/AGO2/CNOT1/DYRK2/E2F8/CCNT1/RPA1/SCO1/CCNA1/RFC3/YWHAQ/GLS2/TTC5/BRIP1/MDC1/LRPPRC/CNOT6L/PML/FANCI/TP53/PMAIP1/CARM1/FANCD2/CCNA2/IGFBP3/CDKN2A/SSRP1/CHEK1/PIP4K2A/RAD17/CNOT8/G6PD/PRKAA2/…	89
R-HSA-69206	G1/S Transition	0.000381658	0.00681246	CUL1/MCM10/MCM2/MCM6/RBL1/ORC1/CDC45/CDC6/PSMA6/POLA1/PPP2CB/CCND1/CDKN1B/FBXO5/MCM3/ORC4/RPA2/CDK2/PSME3/RPA1/CCNA1/E2F5/CDK4/MYC/CCNA2/SKP2/POLE3/ORC5/WEE1/MCM7/RRM2/CKS1B/PSMD2/CCNE2/TYMS/PRIM1/TFDP1/PSMB8/PSMB9	39
R-HSA-379724	tRNA Aminoacylation	0.00039425	0.00693809	LARS2/SARS1/IARS2/AARS1/EARS2/AIMP2/TARS1/RARS1/DARS2/LARS1/YARS1/NARS2/WARS1/FARS2/PARS2/IARS1/MARS2	17
R-HSA-6784531	tRNA processing in the nucleus	0.000399889	0.0069396	NUP160/NDC1/NUP133/TRNT1/DDX1/NUP50/NUP188/RTCB/NUP93/POP1/NUP88/NUP98/NUP155/NUP153/NUP210/NUP58/RANBP2/NUP205/CLP1/XPOT/POM121	21
R-HSA-9009391	Extra-nuclear estrogen signaling	0.000429937	0.00735884	GNAI3/GNB5/XPO1/ESR1/MAPK1/CAV1/AREG/CCND1/CDKN1B/STRN/PIK3CA/GNAI1/IGF1R/EGFR/UHMK1/ZDHHC7/CALM3/SHC1/TGFA/PTK2/FOS/BCL2/GNG12/BTC/NRAS/GNG10	26
R-HSA-390471	Association of TriC/CCT with target proteins during biosynthesis	0.000485611	0.00810907	FBXL3/XRN2/CCT4/FBXW2/TCP1/FKBP9/ARFGEF2/CCT7/KIF13A/TP53/CCT5/CCT2/HDAC3/CCNE2/GBA1/AP3M1	16
R-HSA-9013423	RAC3 GTPase cycle	0.000486749	0.00810907	VRK2/DEPDC1B/DSG2/VAMP3/NCKAP1/TFRC/FERMT2/LMAN1/OPHN1/CAV1/RAPGEF1/ARHGAP21/STBD1/TMPO/CDC42EP1/SWAP70/AMIGO2/GIT2/ESYT1/EPHA2/LBR/PAK1/ITGB1/TIAM1/ABR/ARHGAP35/RACGAP1/VANGL1/BCR/CYFIP1	30
R-HSA-71403	Citric acid cycle (TCA cycle)	0.00049728	0.0081755	CS/SDHA/ME2/DLD/ACO2/OGDH/NNT/DLST/SUCLA2/IDH3A/SUCLG2	11
R-HSA-2467813	Separation of Sister Chromatids	0.000522903	0.00848512	CDC27/PAFAH1B1/NUP160/SPDL1/WAPL/KIF2A/PSME4/NUP133/SMC1A/NDE1/XPO1/ZW10/BIRC5/CDC23/PSMA6/MAPRE1/CENPI/PPP2CB/NUP98/STAG1/PDS5A/TUBA1B/CLIP1/PSME3/CDCA8/DYNC1LI2/TUBB2B/KNL1/CENPO/CDCA5/INCENP/ANAPC1/RANBP2/AHCTF1/BUB1B/TAOK1/MAD2L1/CENPN/NDEL1/PLK1/TUBA1A/TUBA1C/MIS12/BUB1/ZWILCH/PSMD2/CKAP5/TUBB6/PPP1CC/PSMB8/PSMB9/TUBB3	52
R-HSA-1660516	Synthesis of PIPs at the early endosome membrane	0.000539438	0.00851752	PIK3C2A/INPP4A/MTMR2/MTMR4/INPP4B/MTMR12/MTM1/PIK3R4/INPP5F	9
R-HSA-399956	CRMPs in Sema3A signaling	0.000539438	0.00851752	FYN/CRMP1/SEMA3A/DPYSL2/NRP1/DPYSL5/CDK5R1/FES/PLXNA4	9
R-HSA-9013408	RHOG GTPase cycle	0.000545351	0.00851752	VRK2/DEPDC1B/DSG2/VAMP3/ARHGEF5/TFRC/LMAN1/PLD1/OPHN1/CAV1/ARHGAP21/STBD1/TMPO/CDC42EP1/VAV3/ESYT1/EPHA2/LBR/IQGAP2/ITGB1/ARHGAP35/STX5/VANGL1/SHMT2/CYFIP1	25
R-HSA-983168	Antigen processing: Ubiquitination & Proteasome degradation	0.000584639	0.00901841	KLHL13/CDC27/FBXL3/UBE3C/RNF14/CUL3/CUL1/RNF4/BTBD1/PSME4/NEDD4/FBXW11/HUWE1/HECTD1/CDC23/TRIM9/PSMA6/ASB9/STUB1/CUL2/TRIM37/BLMH/KLHL2/KLHL5/UBE4A/RNF19B/TRIM32/FBXW2/AREL1/WWP1/UBR4/RNF6/HERC2/UBA1/RLIM/PSME3/TRAF7/UBE2G1/FBXO11/HECW2/HERC3/HERC6/HERC5/NPEPPS/DCAF1/SKP2/UBE3B/ANAPC1/TRIP12/SH3RF1/UBE2L6/RNF111/UBE2Z/UBR1/KLHL21/FBXO41/DTX3L/RNF123/BTRC/KCTD6/RNF34/FBXL14/RNF213/FBXW8/PSMD2/MEX3…	77
R-HSA-5693616	Presynaptic phase of homologous DNA pairing and strand exchange	0.000678984	0.010346	RAD51/RBBP8/NBN/RPA2/RPA1/RFC3/BRIP1/BRCA2/CHEK1/RAD17/TOPBP1/RFC4/WRN/EXO1/ATR/XRCC2	16
R-HSA-6804756	Regulation of TP53 Activity through Phosphorylation	0.000751621	0.0113148	AURKA/TPX2/SUPT16H/CSNK2A1/RBBP8/NBN/TAF6/PRKAB1/MAPK14/RPA2/CDK2/DYRK2/RPA1/CCNA1/RFC3/BRIP1/TP53/CCNA2/SSRP1/CHEK1/RAD17/PRKAA2/HIPK1/TOPBP1/RFC4/WRN/EXO1/ATR/CDK5R1	29
R-HSA-9013149	RAC1 GTPase cycle	0.000792714	0.0117914	ALS2/VRK2/FAM13B/DEPDC1B/VAMP3/ARHGEF5/NCKAP1/PKN2/TFRC/FERMT2/PLD1/PAK3/OPHN1/SYDE2/ARHGEF18/CAV1/DOCK8/ARHGAP21/ECT2/SOS1/DOCK7/GNA13/PLEKHG1/TMPO/PIK3CA/CDC42EP1/CHN1/ARHGEF6/SWAP70/VAV3/ARHGAP29/AMIGO2/GIT2/ESYT1/IQGAP1/EPHA2/LBR/IQGAP2/DOCK11/PAK1/ITGB1/TIAM1/ABR/ARHGAP35/RACGAP1/DLC1/VANGL1/CDC42EP4/BCR/CYFIP1	50
R-HSA-5685938	HDR through Single Strand Annealing (SSA)	0.000840988	0.0123623	RAD51/ABL1/RBBP8/NBN/RPA2/RPA1/RFC3/BRIP1/RAD17/TOPBP1/RFC4/WRN/EXO1/ATR/ERCC4	15
R-HSA-2468052	Establishment of Sister Chromatid Cohesion	0.000863671	0.0125481	WAPL/SMC1A/STAG1/PDS5A/ESCO1/CDCA5/ESCO2	7
R-HSA-9615933	Postmitotic nuclear pore complex (NPC) reformation	0.00105544	0.015158	NUP160/NDC1/NUP133/TNPO1/NUP188/NUP93/NUP98/NUP155/NUP58/AHCTF1/NUP205/POM121	12
R-HSA-5693538	Homology Directed Repair	0.0011655	0.0165484	LIG3/RAD51/POLQ/RNF4/TP53BP1/ABL1/RBBP8/NBN/NSD2/TIMELESS/RNF8/RPA2/POLK/CDK2/HERC2/RPA1/CCNA1/RFC3/BRIP1/MDC1/BRCA2/PARP1/CCNA2/POLE3/CHEK1/RAD17/ABRAXAS1/TOPBP1/RFC4/RNF168/SPIDR/WRN/FEN1/POLH/EXO1/ATR/ERCC4/BRCC3/XRCC2	39
R-HSA-6811442	Intra-Golgi and retrograde Golgi-to-ER traffic	0.00118064	0.016575	M6PR/PAFAH1B1/CYTH3/VAMP3/KIF1B/GOLGA5/KIF26A/KIF2A/NSF/KIF3C/TMED2/ZW10/KIF4A/ARCN1/RAB36/TRIP11/RIC1/RGP1/MAN1A1/MAN2A1/TUBA1B/KIF1A/DCTN4/DYNC1LI2/COG2/TUBB2B/KIF23/KIF11/NAA30/GALNT2/SURF4/BICD1/NBAS/AGPAT3/RACGAP1/STX5/KIF15/COG5/DCTN5/TUBA1A/TUBA1C/RAB43/RAB6A/TUBB6/GCC1/COPB2/BICD2/IGF2R/KIF13B/CAPZA2/DCTN1/VPS52/TUBB3	53
R-HSA-71387	Metabolism of carbohydrates	0.00120324	0.0167046	SLC25A13/NUP160/NDC1/PFKP/PKM/NUP133/NDST1/HMMR/ENO1/PGM1/NUP50/XYLB/NUP188/PYGL/PGK1/PHKB/NUP93/XYLT1/CEMIP/PPP2CB/GPI/NUP88/ALDOC/NUP98/DSE/UST/GNPDA1/NUP155/SLC2A1/CHST3/NUP153/CHSY1/NUP210/BCAN/GNS/KHK/GLCE/NUP58/SORD/PFKL/PGD/HSPG2/PRKACB/SLC26A1/PRPS1/EXT2/PFKM/RANBP2/HS2ST1/NUP205/HK1/B4GALT5/B4GALT3/HK2/CALM3/G6PD/PGM2/UGP2/CSGALNACT2/GLB1/PFKFB3/HAS2/PGAM1/FUT10/HPSE/PC/GPC5/CHST15/EXT1/…	73
R-HSA-5688426	Deubiquitination	0.00132644	0.0182127	ZRANB1/MAT2B/USP28/RHOA/PSME4/OTUB2/MUL1/ESR1/JOSD1/HIF1A/PSMA6/AXIN1/USP10/RIPK2/TGFB1/RIGI/USP5/ACTR8/USP4/WDR48/IFIH1/USP34/UCHL5/RAD23B/IDE/USP22/USP9X/BECN1/INO80/TRAF3/PSME3/CCNA1/APC/MAP3K7/USP15/USP37/STAM/MYC/RIPK1/USP3/TP53/SMAD4/ASXL2/CCNA2/SKP2/TNIP1/USP12/TOMM70/UCHL1/USP25/USP24/ABRAXAS1/BAP1/RNF123/KDM1B/VCP/ABRAXAS2/SMAD3/NOD2/NFRKB/ASXL1/USP19/HCFC1/TNKS/PSMD2/RUVBL1/SIAH2/USP18/…	73
R-HSA-445144	Signal transduction by L1	0.00145068	0.0195315	NRP1/MAPK1/CSNK2A1/ITGAV/EGFR/PAK1/NCAM1/ITGB1/ITGA5/L1CAM	10
R-HSA-9709570	Impaired BRCA2 binding to RAD51	0.00145376	0.0195315	RAD51/RBBP8/NBN/RPA2/RPA1/RFC3/BRIP1/BRCA2/RAD17/TOPBP1/RFC4/WRN/EXO1/ATR	14
R-HSA-5689896	Ovarian tumor domain proteases	0.00159251	0.0211681	ZRANB1/RHOA/OTUB2/ESR1/RIPK2/RIGI/IFIH1/TRAF3/APC/RIPK1/TP53/TNIP1/VCP/NOD2/IKBKG	15
R-HSA-2995410	Nuclear Envelope (NE) Reassembly	0.00164784	0.021568	VRK2/NUP160/NDC1/NUP133/TNPO1/CHMP2B/NUP188/NUP93/NUP98/NUP155/TMPO/TUBA1B/TUBB2B/NUP58/LBR/AHCTF1/NUP205/CCNB2/TUBA1A/TUBA1C/TUBB6/POM121/PPP2R2A/TUBB3	24
R-HSA-168164	Toll Like Receptor 3 (TLR3) Cascade	0.00168157	0.021568	SARM1/CUL1/TAB2/RPS6KA2/FBXW11/MAPK1/N4BP1/RIPK2/PPP2CB/MAP2K6/MAPK14/MAPKAPK3/ATF1/TRAF3/MAP3K7/RIPK1/TP53/APP/NLRX1/MAPKAPK2/DUSP7/TLR3/BTRC/NOD2/FADD/FOS/RPS6KA3/IRAK1/USP18/CHUK/IKBKG	31
R-HSA-168325	Viral Messenger RNA Synthesis	0.00169345	0.021568	NUP160/POLR2B/NDC1/NUP133/NUP50/NUP188/NUP93/NUP88/NUP98/NUP155/NUP153/NUP210/NUP58/RANBP2/NUP205/POM121	16
R-HSA-5693579	Homologous DNA Pairing and Strand Exchange	0.00169345	0.021568	RAD51/RBBP8/NBN/RPA2/RPA1/RFC3/BRIP1/BRCA2/CHEK1/RAD17/TOPBP1/RFC4/WRN/EXO1/ATR/XRCC2	16
R-HSA-69275	G2/M Transition	0.00175615	0.021568	PRKAR2B/PAFAH1B1/CUL1/PSME4/HMMR/FBXW11/NDE1/PPP1R12B/PCM1/XPO1/AURKA/TPX2/HAUS4/HSP90AB1/PSMA6/MYBL2/MAPRE1/CEP192/PPP2CB/FOXM1/CEP70/ALMS1/CDK2/TUBA1B/PSME3/CCNA1/BORA/CDK5RAP2/TUBB2B/TUBGCP4/PHLDA1/TP53/NME7/CCNA2/HAUS6/CCNB2/BTRC/WEE1/PLK1/RAB8A/TUBA1A/TUBA1C/YWHAG/PSMD2/CKAP5/TUBB6/PSMB8/DCTN1/PPP2R2A/PSMB9/TUBB3	51
R-HSA-5685939	HDR through MMEJ (alt-NHEJ)	0.00175927	0.021568	LIG3/POLQ/RBBP8/NBN/BRCA2/PARP1/FEN1	7
R-HSA-437239	Recycling pathway of L1	0.00176069	0.021568	AP2B1/RPS6KA2/RPS6KA6/KIF4A/DPYSL2/MAPK1/TUBA1B/TUBB2B/CLTC/MSN/AP2M1/TUBA1A/TUBA1C/TUBB6/RPS6KA3/L1CAM/TUBB3	17
R-HSA-4570464	SUMOylation of RNA binding proteins	0.00176069	0.021568	NUP160/NDC1/NUP133/NUP50/NUP188/NUP93/NUP88/NUP98/NUP155/NUP153/NUP210/NUP58/RANBP2/NUP205/PHC3/CBX2/POM121	17
R-HSA-180786	Extension of Telomeres	0.00179887	0.0215692	TINF2/POLA1/RPA2/CDK2/POT1/RPA1/TERF2/CCNA1/RFC3/DSCC1/CCNA2/RFC4/WRN/FEN1/CHTF8/RUVBL1/PRIM1/ANKRD28	18
R-HSA-5626467	RHO GTPases activate IQGAPs	0.00180591	0.0215692	CDH1/CTNNA1/TUBA1B/CLIP1/TUBB2B/IQGAP1/IQGAP2/CALM3/TUBA1A/TUBA1C/CTNNB1/TUBB6/TUBB3	13
R-HSA-71406	Pyruvate metabolism and Citric Acid (TCA) cycle	0.00181257	0.0215692	PDK2/CS/ME1/PDK3/SDHA/ME2/L2HGDH/DLD/ACO2/OGDH/NNT/DLST/LDHA/SUCLA2/DLAT/PDK1/SLC16A1/IDH3A/SUCLG2	19
R-HSA-389960	Formation of tubulin folding intermediates by CCT/TriC	0.00188053	0.0221668	CCT4/TCP1/TUBA1B/CCT7/TUBB2B/CCT5/CCT2/TUBA1A/TUBA1C/TUBB6/TUBB3	11
R-HSA-373760	L1CAM interactions	0.0019123	0.0223306	AP2B1/SPTB/RPS6KA2/RPS6KA6/KIF4A/NRCAM/LAMB1/DPYSL2/NRP1/MAPK1/CSNK2A1/HSPA8/SPTBN1/TUBA1B/LAMC1/TUBB2B/ITGAV/CLTC/EGFR/MSN/PAK1/NCAM1/ITGB1/AP2M1/ITGA5/ITGA2/TUBA1A/TUBA1C/TUBB6/SCN4B/RPS6KA3/SPTAN1/L1CAM/TUBB3	34
R-HSA-5633007	Regulation of TP53 Activity	0.00200294	0.0231724	AURKA/TPX2/SUPT16H/RFFL/BRPF3/PRMT5/CSNK2A1/RBBP8/NBN/PPP2CB/TAF6/MAP2K6/PRKAB1/MAPK14/RPA2/CDK2/DYRK2/RPA1/CCNA1/RFC3/TTC5/BRIP1/PML/TP53/CCNA2/CDKN2A/SSRP1/CHEK1/PIP4K2A/RAD17/PRKAA2/HIPK1/TOPBP1/RFC4/WRN/PIP4K2C/CHD3/RNF34/EXO1/ATR/CDK5R1/MTOR/PIP4K2B	43
R-HSA-8980692	RHOA GTPase cycle	0.0022054	0.0248025	ANLN/DEPDC1B/VAMP3/ARHGEF5/PKN2/RHOA/TFRC/STK10/LMAN1/PLD1/OPHN1/ARHGEF18/CAV1/ARHGAP21/ACBD5/ECT2/ABCD3/STBD1/TMPO/DIAPH1/FLOT2/VAV3/TEX2/ARHGAP29/IQGAP1/LBR/ARHGAP18/TIAM1/ABR/ARHGAP35/RACGAP1/STX5/DLC1/ARHGEF40/VANGL1/CAVIN1/BCR/ARHGEF12/ARHGAP11A/ARHGAP19	40
R-HSA-453274	Mitotic G2-G2/M phases	0.00221678	0.0248025	PRKAR2B/PAFAH1B1/CUL1/PSME4/HMMR/FBXW11/NDE1/PPP1R12B/PCM1/XPO1/AURKA/TPX2/HAUS4/HSP90AB1/PSMA6/MYBL2/MAPRE1/CEP192/PPP2CB/FOXM1/CEP70/ALMS1/CDK2/TUBA1B/PSME3/CCNA1/BORA/CDK5RAP2/TUBB2B/TUBGCP4/PHLDA1/TP53/NME7/CCNA2/HAUS6/CCNB2/BTRC/WEE1/PLK1/RAB8A/TUBA1A/TUBA1C/YWHAG/PSMD2/CKAP5/TUBB6/PSMB8/DCTN1/PPP2R2A/PSMB9/TUBB3	51
R-HSA-450294	MAP kinase activation	0.00222314	0.0248025	CUL1/TAB2/RPS6KA2/FBXW11/MAPK1/RIPK2/PPP2CB/MAP2K6/MAPK14/MAPKAPK3/ATF1/MAP3K7/MAPKAPK2/DUSP7/BTRC/NOD2/FOS/RPS6KA3/IRAK1/CHUK/IKBKG	21
R-HSA-9768919	NPAS4 regulates expression of target genes	0.00224518	0.0248025	CREBBP/XPO1/MAPK1/BMAL1/ARNT/GEM/FOS/ARNT2/CDK5R1/MAGED1	10
R-HSA-73893	DNA Damage Bypass	0.00228769	0.0248025	RAD18/USP10/WDR48/RPA2/POLK/RPA1/RFC3/CUL4A/DTL/POLE3/UBE2L6/CUL4B/USP1/RFC4/VCP/DDB1/POLH	17
R-HSA-9705683	SARS-CoV-2-host interactions	0.00229257	0.0248025	CREBBP/VPS41/NUP160/TAB2/NDC1/DDX20/NUP133/PALS1/GEMIN5/GEMIN2/NUP50/NUP188/HSP90AB1/SEC23A/NUP93/TJP1/VPS18/RIPK2/CAV1/RIGI/NUP88/NUP98/NUP155/IFIH1/STAT1/NUP153/BECN1/TRAF3/NUP210/YWHAQ/MAP3K7/G3BP2/SEC24B/NUP58/G3BP1/SEC24D/RANBP2/TOMM70/NUP205/JAK1/NOD2/YWHAG/SEC24C/PTPN11/GEMIN4/KPNA2/IRAK1/POM121/PIK3R4/UVRAG/CHUK/IKBKG	52
R-HSA-2151201	Transcriptional activation of mitochondrial biogenesis	0.00229981	0.0248025	CREBBP/ALAS1/TBL1X/TWNK/ATP5F1B/MED1/HELZ2/CRTC3/CARM1/PPRC1/GABPA/PPARGC1B/CALM3/TFB2M/HDAC3/HCFC1/GLUD2/PPARA/POLG2	19
R-HSA-9694516	SARS-CoV-2 Infection	0.00230264	0.0248025	CREBBP/VPS41/NUP160/TAB2/NDC1/DDX20/NUP133/PALS1/GEMIN5/CHMP2B/GANAB/GEMIN2/NUP50/NUP188/SRPK1/HSP90AB1/NRP1/SEC23A/PARP4/NUP93/TJP1/VPS18/RIPK2/CAV1/RIGI/NUP88/NUP98/MAN2A1/NUP155/CSNK1A1/IFIH1/STAT1/NUP153/BECN1/CANX/TRAF3/NUP210/YWHAQ/STT3A/MAP3K7/PARP9/G3BP2/SEC24B/NUP58/HSPG2/G3BP1/SEC24D/MGAT5/RANBP2/TOMM70/NUP205/JAK1/ZDHHC3/VCP/NOD2/MGAT2/YWHAG/PARP14/SEC24C/ANO6/PTPN11/GPC5/GEMIN4/ZDHHC2…	72
R-HSA-2173788	Downregulation of TGF-beta receptor signaling	0.00274874	0.0293545	STRAP/XPO1/STUB1/TGFB1/MTMR4/UCHL5/USP15/ZFYVE9/SMAD3/PPP1CC/SMURF1	11
R-HSA-1592230	Mitochondrial biogenesis	0.00282454	0.0295351	CREBBP/DNAJC11/ALAS1/TBL1X/CHCHD3/TWNK/ATP5F1B/PRKAB1/MAPK14/HSPA9/MED1/HELZ2/IMMT/CRTC3/CARM1/PPRC1/ATP5F1A/GABPA/APOOL/PPARGC1B/CALM3/PRKAA2/TFB2M/HDAC3/HCFC1/GLUD2/PPARA/POLG2	28
R-HSA-9675136	Diseases of DNA Double-Strand Break Repair	0.00283656	0.0295351	RAD51/RBBP8/NBN/RPA2/RPA1/RFC3/BRIP1/BRCA2/RAD17/TOPBP1/RFC4/WRN/EXO1/ATR/XRCC2	15
R-HSA-9701190	Defective homologous recombination repair (HRR) due to BRCA2 loss of function	0.00283656	0.0295351	RAD51/RBBP8/NBN/RPA2/RPA1/RFC3/BRIP1/BRCA2/RAD17/TOPBP1/RFC4/WRN/EXO1/ATR/XRCC2	15
R-HSA-9634597	GPER1 signaling	0.00291157	0.0300655	PRKAR2B/GNAI3/GNB5/FN1/ADCY7/GNAI1/GNAZ/ADCY3/PRKACB/ITGB1/SHC1/ITGA5/ADCY9/GPER1/GNG12/GNG10	16
R-HSA-399954	Sema3A PAK dependent Axon repulsion	0.00299156	0.0304881	FYN/SEMA3A/PAK3/HSP90AB1/NRP1/PAK1/FES/PLXNA4	8
R-HSA-390466	Chaperonin-mediated protein folding	0.00300129	0.0304881	FBXL3/GNB5/XRN2/CSNK2A1/CCT4/FBXW2/TCP1/FKBP9/TUBA1B/ARFGEF2/CCT7/KIF13A/TUBB2B/TP53/CCT5/VBP1/CCT2/TUBA1A/TUBA1C/HDAC3/GNG12/CCNE2/TUBB6/GBA1/AP3M1/GNG10/TUBB3	27
R-HSA-110314	Recognition of DNA damage by PCNA-containing replication complex	0.00313719	0.0316116	RAD18/WDR48/RPA2/RPA1/RFC3/CUL4A/DTL/POLE3/CUL4B/USP1/RFC4/DDB1	12
R-HSA-174417	Telomere C-strand (Lagging Strand) Synthesis	0.0034173	0.0338875	TINF2/POLA1/RPA2/POT1/RPA1/TERF2/RFC3/DSCC1/RFC4/WRN/FEN1/CHTF8/PRIM1	13
R-HSA-4791275	Signaling by WNT in cancer	0.0034173	0.0338875	LRP6/AXIN1/PPP2CB/DKK1/RNF43/CSNK1A1/APC/DKK2/CTNNB1/TNKS/CTBP2/FZD8/AMER1	13
R-HSA-6796648	TP53 Regulates Transcription of DNA Repair Genes	0.00350262	0.0344601	POLR2B/MLH1/CCNK/SUPT16H/MSH2/NELFCD/GTF2H1/PMS2/CCNT1/MDC1/FANCI/TP53/FANCD2/SSRP1/CHEK1/CDK12/FOS/ATR/TCEA1/NELFB	20
R-HSA-9013405	RHOD GTPase cycle	0.00368901	0.0357332	VRK2/DEPDC1B/VAMP3/ACTN1/LMAN1/CAV1/ARHGAP21/STBD1/TMPO/AKAP12/DIAPH1/ESYT1/LBR/ADD3/ARHGAP35/RACGAP1/VANGL1/ANKFY1	18
R-HSA-166166	MyD88-independent TLR4 cascade	0.00371782	0.0357332	SARM1/CUL1/TAB2/RPS6KA2/FBXW11/MAPK1/N4BP1/RIPK2/PPP2CB/MAP2K6/MAPK14/MAPKAPK3/ATF1/TRAF3/MAP3K7/RIPK1/TP53/APP/NLRX1/MAPKAPK2/DUSP7/BTRC/NOD2/FADD/FOS/RPS6KA3/PTPN11/IRAK1/USP18/CHUK/IKBKG	31
R-HSA-937061	TRIF(TICAM1)-mediated TLR4 signaling	0.00371782	0.0357332	SARM1/CUL1/TAB2/RPS6KA2/FBXW11/MAPK1/N4BP1/RIPK2/PPP2CB/MAP2K6/MAPK14/MAPKAPK3/ATF1/TRAF3/MAP3K7/RIPK1/TP53/APP/NLRX1/MAPKAPK2/DUSP7/BTRC/NOD2/FADD/FOS/RPS6KA3/PTPN11/IRAK1/USP18/CHUK/IKBKG	31
R-HSA-5673001	RAF/MAP kinase cascade	0.00375928	0.0358559	FYN/PPP5C/VCL/CUL3/KITLG/PIK3CB/PSME4/PTPN3/SPTB/ARAF/MAPK1/IL2RB/PSMA6/PPP2CB/MET/ABHD17B/SHOC2/AREG/DUSP16/RASAL1/SPTBN1/FN1/SOS1/ICMT/ARTN/LYPLA1/PIK3CA/FLT3/RAP1B/DUSP9/PSME3/PTPRA/ABHD17C/DAB2IP/IQGAP1/KSR1/CAMK2D/RASA1/EGFR/NCAM1/GFRA1/CALM3/SHC1/FGFR4/JAK1/TGFA/PAQR3/DUSP7/SPRED1/FRS2/GFRA2/IRS1/PTK2/FGG/RASGRP1/BTC/PSMD2/IRS2/RASA3/PPP1CC/NF1/SPTAN1/SPRED2/RASGEF1A/PSMB8/NRAS/PSMB9	67
R-HSA-168142	Toll Like Receptor 10 (TLR10) Cascade	0.00391947	0.0362761	CUL1/TAB2/RPS6KA2/FBXW11/MAPK1/N4BP1/RIPK2/PPP2CB/MAP2K6/MAPK14/MAPKAPK3/ATF1/MAP3K7/TP53/APP/NLRX1/MAPKAPK2/DUSP7/BTRC/NOD2/FOS/MYD88/PELI3/RPS6KA3/IRAK1/USP18/CHUK/IKBKG	28
R-HSA-168176	Toll Like Receptor 5 (TLR5) Cascade	0.00391947	0.0362761	CUL1/TAB2/RPS6KA2/FBXW11/MAPK1/N4BP1/RIPK2/PPP2CB/MAP2K6/MAPK14/MAPKAPK3/ATF1/MAP3K7/TP53/APP/NLRX1/MAPKAPK2/DUSP7/BTRC/NOD2/FOS/MYD88/PELI3/RPS6KA3/IRAK1/USP18/CHUK/IKBKG	28
R-HSA-391251	Protein folding	0.00391947	0.0362761	FBXL3/GNB5/XRN2/CSNK2A1/CCT4/FBXW2/TCP1/FKBP9/TUBA1B/ARFGEF2/CCT7/KIF13A/TUBB2B/TP53/TBCD/CCT5/VBP1/CCT2/TUBA1A/TUBA1C/HDAC3/GNG12/CCNE2/TUBB6/GBA1/AP3M1/GNG10/TUBB3	28
R-HSA-975871	MyD88 cascade initiated on plasma membrane	0.00391947	0.0362761	CUL1/TAB2/RPS6KA2/FBXW11/MAPK1/N4BP1/RIPK2/PPP2CB/MAP2K6/MAPK14/MAPKAPK3/ATF1/MAP3K7/TP53/APP/NLRX1/MAPKAPK2/DUSP7/BTRC/NOD2/FOS/MYD88/PELI3/RPS6KA3/IRAK1/USP18/CHUK/IKBKG	28
R-HSA-5683057	MAPK family signaling cascades	0.00400443	0.0366297	FYN/PPP5C/VCL/CUL3/KITLG/PIK3CB/PSME4/MAPK6/PTPN3/SPTB/PAK3/ARAF/XPO1/AGO1/MAPK1/IL2RB/PSMA6/PPP2CB/MET/ABHD17B/SHOC2/AREG/DUSP16/RASAL1/SPTBN1/FN1/SOS1/ICMT/ARTN/LYPLA1/PIK3CA/FLT3/AGO2/RAP1B/DUSP9/PSME3/PTPRA/ABHD17C/DAB2IP/MYC/IQGAP1/KSR1/PRKACB/CAMK2D/RASA1/EGFR/PAK1/NCAM1/GFRA1/CALM3/SHC1/FGFR4/JAK1/TGFA/PAQR3/DUSP7/SPRED1/FRS2/GFRA2/IRS1/PTK2/FGG/RASGRP1/BTC/PSMD2/PTPN11/IRS2/RASA3/PPP1CC/N…	76
R-HSA-6802957	Oncogenic MAPK signaling	0.0040163	0.0366297	VCL/FAM114A2/ARAF/MAPK1/ESRP1/SHOC2/DUSP16/FN1/KIAA1549/RAP1B/DUSP9/AP3B1/IQGAP1/KSR1/CAMK2D/BCL2L11/CALM3/DUSP7/SPRED1/FGG/PPP1CC/NF1/SND1/SPRED2/NRAS	25
R-HSA-5684996	MAPK1/MAPK3 signaling	0.0041475	0.0375521	FYN/PPP5C/VCL/CUL3/KITLG/PIK3CB/PSME4/PTPN3/SPTB/ARAF/MAPK1/IL2RB/PSMA6/PPP2CB/MET/ABHD17B/SHOC2/AREG/DUSP16/RASAL1/SPTBN1/FN1/SOS1/ICMT/ARTN/LYPLA1/PIK3CA/FLT3/RAP1B/DUSP9/PSME3/PTPRA/ABHD17C/DAB2IP/IQGAP1/KSR1/CAMK2D/RASA1/EGFR/NCAM1/GFRA1/CALM3/SHC1/FGFR4/JAK1/TGFA/PAQR3/DUSP7/SPRED1/FRS2/GFRA2/IRS1/PTK2/FGG/RASGRP1/BTC/PSMD2/PTPN11/IRS2/RASA3/PPP1CC/NF1/SPTAN1/SPRED2/RASGEF1A/PSMB8/NRAS/PSMB9	68
R-HSA-1500931	Cell-Cell communication	0.00422869	0.0380117	FYN/CDH1/CTNNA1/PIK3CB/LAMA3/ACTN1/PALS1/PVR/FERMT2/ITGA6/CDH6/SPTBN1/PIK3CA/PARD6B/ARHGEF6/IQGAP1/CASK/ITGB1/DST/CLDN12/NCK1/PRKCI/ILK/CTNNB1/PTK2/NECTIN3/PTPN11/CADM1/KIRREL1/CD47/FLNA/SPTAN1/CD2AP/CTNND1/ACTN3	35
R-HSA-166520	Signaling by NTRKs	0.00447123	0.0399049	AP2B1/FYN/PIK3CB/RHOA/RPS6KA2/PCSK5/CRKL/MAPK1/PPP2CB/RAPGEF1/MAPK14/MAPKAPK3/SOS1/EGR1/PIK3CA/EGR2/ATF1/MAP2K5/TCF12/PCSK6/CLTC/TIAM1/SHC1/AP2M1/MAPKAPK2/DUSP7/FRS2/IRS1/FOS/CDK5R1/RPS6KA3/PTPN11/EGR3/IRS2/NELFB/NRAS	36
R-HSA-68886	M Phase	0.0046709	0.0403269	CDC27/PRKAR2B/PAFAH1B1/NCAPD2/VRK2/NUP160/SPDL1/NDC1/WAPL/KIF2A/PSME4/NUP133/SMC1A/NDE1/PCM1/XPO1/TNPO1/CHMP2B/ZW10/BIRC5/HAUS4/NUP50/CDC23/NUP188/MAPK1/PSMA6/CSNK2A1/MAPRE1/CEP192/CENPI/NUP93/PPP2CB/NUP88/NCAPG/NUP98/FBXO5/NUP155/CEP70/ALMS1/STAG1/NEK6/MASTL/TMPO/NCAPH/PDS5A/TUBA1B/NUP153/CLIP1/PSME3/NUP210/CDCA8/DYNC1LI2/CDK5RAP2/TUBB2B/KIF23/KNL1/TUBGCP4/CENPO/USO1/NUP58/NME7/LBR/CDCA5/NCAPG2/…	94
R-HSA-6811436	COPI-independent Golgi-to-ER retrograde traffic	0.00471009	0.0403269	PAFAH1B1/TUBA1B/DCTN4/DYNC1LI2/TUBB2B/GALNT2/BICD1/AGPAT3/DCTN5/TUBA1A/TUBA1C/RAB6A/TUBB6/BICD2/CAPZA2/DCTN1/TUBB3	17
R-HSA-69481	G2/M Checkpoints	0.00473181	0.0403269	MCM10/TP53BP1/PSME4/MCM2/MCM6/ORC1/CDC45/CDC6/PSMA6/RBBP8/NBN/NSD2/MCM3/RNF8/ORC4/RPA2/CDK2/HERC2/PSME3/RPA1/RFC3/YWHAQ/BRIP1/MDC1/TP53/CHEK1/RAD17/CCNB2/ABRAXAS1/TOPBP1/RFC4/RNF168/ORC5/WRN/WEE1/MCM7/YWHAG/EXO1/ATR/PSMD2/BRCC3/PSMB8/PSMB9	43
R-HSA-1445148	Translocation of SLC2A4 (GLUT4) to the plasma membrane	0.00475571	0.0403269	TBC1D1/MYH9/PRKAB1/EXOC2/RAB14/TUBA1B/EXOC4/YWHAQ/TUBB2B/EXOC6/CALM3/PRKAA2/RAB8A/TUBA1A/TUBA1C/YWHAG/RALGAPB/TUBB6/EXOC7/RALGAPA2/MYO5A/TUBB3	22
R-HSA-448424	Interleukin-17 signaling	0.00475571	0.0403269	CUL1/TAB2/IL17RB/RPS6KA2/FBXW11/MAPK1/RIPK2/PPP2CB/MAP2K6/MAPK14/MAPKAPK3/ATF1/MAP3K7/MAPKAPK2/DUSP7/BTRC/NOD2/FOS/RPS6KA3/IRAK1/CHUK/IKBKG	22
R-HSA-909733	Interferon alpha/beta signaling	0.00475571	0.0403269	OAS1/SAMHD1/OAS3/OAS2/KPNA1/STAT1/IFIT3/EGR1/XAF1/OASL/RNASEL/IFIT5/ADAR/JAK1/GBP2/ABCE1/PTPN11/MX2/USP18/IFIT1/PTPN1/PSMB8	22
R-HSA-69231	Cyclin D associated events in G1	0.00477672	0.0403269	CUL1/RBL1/ABL1/PPP2CB/CDK6/CCND1/CDKN1B/CDK2/E2F5/CDK4/SKP2/CDKN2A/CKS1B/CCNE2/TFDP1/PPP2R2A	16
R-HSA-69236	G1 Phase	0.00477672	0.0403269	CUL1/RBL1/ABL1/PPP2CB/CDK6/CCND1/CDKN1B/CDK2/E2F5/CDK4/SKP2/CDKN2A/CKS1B/CCNE2/TFDP1/PPP2R2A	16
R-HSA-450302	activated TAK1 mediates p38 MAPK activation	0.0048584	0.0407412	TAB2/RIPK2/MAP2K6/MAPK14/MAPKAPK3/MAP3K7/MAPKAPK2/NOD2/IRAK1/IKBKG	10
R-HSA-168138	Toll Like Receptor 9 (TLR9) Cascade	0.00536668	0.0440606	CUL1/TAB2/RPS6KA2/FBXW11/MAPK1/N4BP1/RIPK2/PPP2CB/MAP2K6/MAPK14/MAPKAPK3/ATF1/RBSN/MAP3K7/TP53/APP/NLRX1/MAPKAPK2/DUSP7/BTRC/NOD2/FOS/MYD88/PELI3/RPS6KA3/IRAK1/USP18/PIK3R4/CHUK/IKBKG	30
R-HSA-389957	Prefoldin mediated transfer of substrate to CCT/TriC	0.00543847	0.0440606	CCT4/TCP1/CCT7/TUBB2B/CCT5/VBP1/CCT2/TUBA1A/TUBA1C/TUBB6/TUBB3	11
R-HSA-69205	G1/S-Specific Transcription	0.00543847	0.0440606	RBL1/ORC1/CDC45/CDC6/POLA1/FBXO5/CCNA1/E2F5/RRM2/TYMS/TFDP1	11
R-HSA-9682385	FLT3 signaling in disease	0.00543847	0.0440606	GAB2/TRIP11/CBL/SPTBN1/SOS1/PIK3CA/FLT3/PIM1/PTPN11/MYO18A/NRAS	11
R-HSA-180336	SHC1 events in EGFR signaling	0.00550108	0.0440606	AREG/SOS1/EGFR/SHC1/TGFA/BTC/NRAS	7
R-HSA-5358565	Mismatch repair (MMR) directed by MSH2:MSH6 (MutSalpha)	0.00550108	0.0440606	MLH1/MSH2/MSH6/RPA2/PMS2/RPA1/EXO1	7
R-HSA-6804116	TP53 Regulates Transcription of Genes Involved in G1 Cell Cycle Arrest	0.00550108	0.0440606	CDKN1B/CDK2/E2F8/CCNA1/TP53/CCNA2/CCNE2	7
R-HSA-389958	Cooperation of Prefoldin and TriC/CCT in actin and tubulin folding	0.0058182	0.0460107	CCT4/TCP1/TUBA1B/CCT7/TUBB2B/CCT5/VBP1/CCT2/TUBA1A/TUBA1C/TUBB6/TUBB3	12
R-HSA-69190	DNA strand elongation	0.0058182	0.0460107	MCM2/MCM6/CDC45/POLA1/MCM3/RPA2/RPA1/RFC3/RFC4/MCM7/FEN1/PRIM1	12
R-HSA-1660517	Synthesis of PIPs at the late endosome membrane	0.00597924	0.0464031	MTMR7/PIK3C2A/MTMR2/MTMR4/MTM1/PIK3R4	6
R-HSA-196780	Biotin transport and metabolism	0.00597924	0.0464031	ACACB/MCCC1/HLCS/PC/PCCA/ACACA	6
R-HSA-351906	Apoptotic cleavage of cell adhesion proteins	0.00597924	0.0464031	CDH1/DSG2/DSP/TJP1/CTNNB1/OCLN	6
R-HSA-9013148	CDC42 GTPase cycle	0.00603217	0.046525	FAM13B/DEPDC1B/VAMP3/ARHGEF5/TFRC/PLD1/PAK3/OPHN1/CAV1/DOCK8/DNMBP/ARHGAP21/ECT2/DOCK7/GNA13/PLEKHG1/TMPO/FGD3/CDC42EP1/CHN1/ARHGEF6/VAV3/KCTD3/ARHGAP29/GIT2/IQGAP1/LBR/IQGAP2/DOCK11/PAK1/TIAM1/ABR/ARHGAP35/RACGAP1/DLC1/VANGL1/CDC42EP4/BCR/ARHGEF12/CDC42BPB	40
R-HSA-5693567	HDR through Homologous Recombination (HRR) or Single Strand Annealing (SSA)	0.00626246	0.0480048	RAD51/RNF4/TP53BP1/ABL1/RBBP8/NBN/NSD2/TIMELESS/RNF8/RPA2/POLK/CDK2/HERC2/RPA1/CCNA1/RFC3/BRIP1/MDC1/BRCA2/CCNA2/POLE3/CHEK1/RAD17/ABRAXAS1/TOPBP1/RFC4/RNF168/SPIDR/WRN/POLH/EXO1/ATR/ERCC4/BRCC3/XRCC2	35
R-HSA-373755	Semaphorin interactions	0.00635678	0.0484307	PLXND1/FYN/RHOA/CRMP1/SEMA3A/PAK3/DPYSL2/HSP90AB1/NRP1/MYH9/MET/MYH10/PAK1/ITGB1/DPYSL5/ARHGAP35/CDK5R1/FES/ARHGEF12/PLXNA4	20
R-HSA-69273	Cyclin A/B1/B2 associated events during G2/M transition	0.00684364	0.0518239	XPO1/PPP2CB/FOXM1/CDK2/CCNA1/CCNA2/CCNB2/WEE1/PLK1/PPP2R2A	10
R-HSA-8856688	Golgi-to-ER retrograde transport	0.0071005	0.0534451	PAFAH1B1/KIF1B/KIF26A/KIF2A/NSF/KIF3C/TMED2/ZW10/KIF4A/ARCN1/TUBA1B/KIF1A/DCTN4/DYNC1LI2/TUBB2B/KIF23/KIF11/GALNT2/SURF4/BICD1/NBAS/AGPAT3/RACGAP1/KIF15/DCTN5/TUBA1A/TUBA1C/RAB6A/TUBB6/COPB2/BICD2/KIF13B/CAPZA2/DCTN1/TUBB3	35
R-HSA-9013026	RHOB GTPase cycle	0.00722292	0.054041	ANLN/DEPDC1B/VAMP3/ARHGEF5/PKN2/TFRC/STK10/OPHN1/CAV1/ARHGAP21/ECT2/DIAPH1/FLOT2/ABR/ARHGAP35/RACGAP1/DLC1/VANGL1/CAVIN1/BCR/ARHGEF12	21
R-HSA-5617833	Cilium Assembly	0.00835928	0.0621709	PRKAR2B/PAFAH1B1/NDE1/PCM1/TNPO1/KIF3C/RAB11FIP3/HAUS4/TRIP11/IFT52/MAPRE1/CEP192/IFT56/EXOC2/CEP70/IFT57/CCT4/ALMS1/TCTN3/TCP1/BBS9/TUBA1B/TTC21B/BBS2/EXOC4/NPHP4/CDK5RAP2/TUBB2B/EXOC6/HAUS6/CCT5/ASAP1/CCT2/PLK1/RAB8A/TUBA1A/TUBA1C/TCTN2/YWHAG/CKAP5/UNC119B/TUBB6/EXOC7/CEP97/KIF24/IFT70B/DCTN1/TUBB3/SSTR3	49
R-HSA-5358508	Mismatch Repair	0.00876972	0.0648375	MLH1/MSH2/MSH6/RPA2/PMS2/RPA1/EXO1	7
R-HSA-162587	HIV Life Cycle	0.00893822	0.0656945	NUP160/POLR2B/NDC1/NUP133/XRCC5/XPO1/CHMP2B/CCNK/SUPT16H/NUP50/NUP188/NELFCD/RNMT/NUP93/TAF6/NUP88/NUP98/GTF2H1/RNGTT/NUP155/KPNA1/VPS4B/CXCR4/NUP153/CCNT1/NUP210/NCBP1/NUP58/SSRP1/XRCC4/RANBP2/GTF2E1/NUP205/FEN1/TCEA1/NELFB/POM121/MVB12B	38
R-HSA-69239	Synthesis of DNA	0.00903682	0.0660308	CDC27/CUL1/PSME4/MCM2/MCM6/ORC1/CDC45/CDC6/CDC23/PSMA6/POLA1/MCM3/ORC4/RPA2/CDK2/PSME3/RPA1/CCNA1/RFC3/CCNA2/SKP2/POLE3/ANAPC1/RFC4/ORC5/MCM7/FEN1/PSMD2/CCNE2/PRIM1/PSMB8/PSMB9	32
R-HSA-8957322	Metabolism of steroids	0.00920859	0.0668947	NFYA/CYP51A1/CREBBP/MBTPS2/IDI1/ACACB/FDFT1/SCD/SEC23A/TBL1X/SQLE/SC5D/OSBP/CYP27B1/HMGCS1/HMGCR/DHCR24/ACAT2/MED1/HELZ2/SEC24B/MBTPS1/CARM1/LBR/NSDHL/SEC24D/FDPS/PMVK/STARD4/ACOX2/ELOVL6/DHCR7/SEC24C/INSIG1/PPARA/HSD17B11/SREBF2/AMACR/ACACA	39
R-HSA-975138	TRAF6 mediated induction of NFkB and MAP kinases upon TLR7/8 or 9 activation	0.00954017	0.0689028	CUL1/TAB2/RPS6KA2/FBXW11/MAPK1/N4BP1/RIPK2/PPP2CB/MAP2K6/MAPK14/MAPKAPK3/ATF1/MAP3K7/TP53/APP/NLRX1/MAPKAPK2/DUSP7/BTRC/NOD2/FOS/MYD88/PELI3/RPS6KA3/IRAK1/USP18/CHUK/IKBKG	28
R-HSA-9634815	Transcriptional Regulation by NPAS4	0.0100515	0.0721787	CREBBP/XPO1/AGO1/MAPK1/AGO2/BMAL1/ARNT/GEM/FOS/ARNT2/CDK5R1/MAGED1	12
R-HSA-3371511	HSF1 activation	0.0101992	0.0728208	HSP90AB1/PTGES3/RPA2/RPA1/EEF1A1/VCP	6
R-HSA-4420097	VEGFA-VEGFR2 Pathway	0.0103139	0.0732216	FYN/CTNNA1/PIK3CB/NCKAP1/RHOA/PAK3/ITPR3/TRIB3/CAV1/MAPK14/MAPKAPK3/PIK3CA/VAV3/ITGAV/PRKACB/RASA1/PAK1/ITPR1/NCK1/CALM3/MAPKAPK2/CTNNB1/PTK2/CTNND1/MTOR/NRAS/CYFIP1	27
R-HSA-8876198	RAB GEFs exchange GTP for GDP on RABs	0.0104306	0.0736317	ALS2/RAB27B/GDI2/ANKRD27/RIC1/RGP1/MADD/RAB35/RAB32/RAB14/DENND1A/RAB39B/TRAPPC10/DENND2D/GAPVD1/RAB8B/RAB8A/RAB31/TRAPPC11/DENND5B/DENND6A/RAB6A/DENND5A/CHM/DENND1C	25
R-HSA-8964038	LDL clearance	0.0107169	0.0748068	AP2B1/SOAT1/LIPA/LDLR/CLTC/NPC1/AP2M1/PCSK9	8
R-HSA-9703465	Signaling by FLT3 fusion proteins	0.0107169	0.0748068	GAB2/TRIP11/SPTBN1/SOS1/PIK3CA/PIM1/MYO18A/NRAS	8
R-HSA-5685942	HDR through Homologous Recombination (HRR)	0.0108775	0.0754253	RAD51/RBBP8/NBN/RPA2/POLK/RPA1/RFC3/BRIP1/BRCA2/POLE3/CHEK1/RAD17/TOPBP1/RFC4/SPIDR/WRN/POLH/EXO1/ATR/XRCC2	20
R-HSA-975155	MyD88 dependent cascade initiated on endosome	0.0109262	0.0754253	CUL1/TAB2/RPS6KA2/FBXW11/MAPK1/N4BP1/RIPK2/PPP2CB/MAP2K6/MAPK14/MAPKAPK3/ATF1/MAP3K7/TP53/APP/NLRX1/MAPKAPK2/DUSP7/BTRC/NOD2/FOS/MYD88/PELI3/RPS6KA3/IRAK1/USP18/CHUK/IKBKG	28
R-HSA-9696270	RND2 GTPase cycle	0.0123433	0.0847398	PLXND1/DEPDC1B/TFRC/CAV1/RND2/TNFAIP1/BLTP3B/EPHA2/DST/ARHGAP35/FRS2/FAM83B/VANGL1/PRAG1	14
R-HSA-168181	Toll Like Receptor 7/8 (TLR7/8) Cascade	0.0124714	0.0848595	CUL1/TAB2/RPS6KA2/FBXW11/MAPK1/N4BP1/RIPK2/PPP2CB/MAP2K6/MAPK14/MAPKAPK3/ATF1/MAP3K7/TP53/APP/NLRX1/MAPKAPK2/DUSP7/BTRC/NOD2/FOS/MYD88/PELI3/RPS6KA3/IRAK1/USP18/CHUK/IKBKG	28
R-HSA-400206	Regulation of lipid metabolism by PPARalpha	0.0125674	0.0848595	NFYA/CREBBP/ALAS1/NR1H3/ME1/FDFT1/TRIB3/TBL1X/MED13/FAM120B/HMGCS1/HMGCR/FHL2/ACADM/MED1/HELZ2/CDK8/BMAL1/CARM1/ARNT/PLIN2/MED22/PPARGC1B/CPT2/SIN3A/HDAC3/ARNT2/MED14/PPARA/TXNRD1/SREBF2	31
R-HSA-1538133	G0 and Early G1	0.0126324	0.0848595	RBL1/CDC6/MYBL2/CDK2/CCNA1/E2F5/MYC/CCNA2/CCNE2/TFDP1	10
R-HSA-3000170	Syndecan interactions	0.0126324	0.0848595	ACTN1/ITGB5/ITGA6/TGFB1/FN1/THBS1/ITGAV/CASK/ITGB1/ITGA2	10
R-HSA-196849	Metabolism of water-soluble vitamins and cofactors	0.0130504	0.0871982	SLC2A3/MTHFD2/MOCOS/SLC46A1/ACACB/MCCC1/MTHFD1/PARP4/ABCC1/PNPO/MTR/SLC2A1/PANK3/MTHFD1L/MTRR/MOCS1/TCN1/ALDH1L2/AOX1/PARP9/PANK1/HLCS/SLC25A32/MMADHC/GPHN/PARP14/PC/PCCA/SHMT2/SLC5A8/THTPA/ACACA	32
R-HSA-9703648	Signaling by FLT3 ITD and TKD mutants	0.0132638	0.0881533	GAB2/SOS1/PIK3CA/FLT3/PIM1/PTPN11/NRAS	7
R-HSA-187037	Signaling by NTRK1 (TRKA)	0.0136442	0.0902016	AP2B1/PIK3CB/RHOA/RPS6KA2/CRKL/MAPK1/PPP2CB/RAPGEF1/MAPK14/MAPKAPK3/SOS1/EGR1/PIK3CA/EGR2/ATF1/MAP2K5/TCF12/CLTC/SHC1/AP2M1/MAPKAPK2/DUSP7/FRS2/IRS1/FOS/CDK5R1/RPS6KA3/EGR3/IRS2/NRAS	30
R-HSA-5693607	Processing of DNA double-strand break ends	0.0146538	0.0963661	RNF4/TP53BP1/RBBP8/NBN/NSD2/TIMELESS/RNF8/RPA2/CDK2/HERC2/RPA1/CCNA1/RFC3/BRIP1/MDC1/CCNA2/CHEK1/RAD17/ABRAXAS1/TOPBP1/RFC4/RNF168/WRN/EXO1/ATR/BRCC3	26
R-HSA-2565942	Regulation of PLK1 Activity at G2/M Transition	0.0150008	0.0981313	PRKAR2B/PAFAH1B1/CUL1/FBXW11/NDE1/PPP1R12B/PCM1/AURKA/HAUS4/MAPRE1/CEP192/CEP70/ALMS1/BORA/CDK5RAP2/HAUS6/CCNB2/BTRC/PLK1/RAB8A/TUBA1A/YWHAG/CKAP5/DCTN1	24
R-HSA-1566948	Elastic fibre formation	0.0152525	0.0992584	MFAP3/ITGB5/TGFB2/TGFB1/ITGB8/ITGB6/LOXL3/FN1/MFAP2/LOXL2/ITGAV/ITGB1/ITGA5/FBN1	14
R-HSA-6783310	Fanconi Anemia Pathway	0.0158616	0.100798	FANCE/WDR48/RPA2/DCLRE1B/RPA1/FANCI/FANCD2/USP1/ATR/ERCC4/FANCB/FAN1/DCLRE1A	13
R-HSA-72306	tRNA processing	0.0160901	0.100798	NUP160/NSUN2/NDC1/NUP133/TRNT1/DDX1/NUP50/NUP188/RTCB/NUP93/POP1/NUP88/NUP98/NUP155/NUP153/NUP210/ALKBH8/NUP58/QTRT2/RANBP2/NUP205/WDR4/DUS2/TRMT61B/CLP1/TRMT12/XPOT/POM121	28
R-HSA-179812	GRB2 events in EGFR signaling	0.0161668	0.100798	AREG/SOS1/EGFR/TGFA/BTC/NRAS	6
R-HSA-68884	Mitotic Telophase/Cytokinesis	0.0161668	0.100798	WAPL/SMC1A/STAG1/PDS5A/KIF23/PLK1	6
R-HSA-933543	NF-kB activation through FADD/RIP-1 pathway mediated by caspase-8 and -10	0.0161668	0.100798	RIGI/IFIH1/RIPK1/FADD/CHUK/IKBKG	6
R-HSA-379716	Cytosolic tRNA aminoacylation	0.0162022	0.100798	SARS1/AARS1/AIMP2/TARS1/RARS1/LARS1/YARS1/WARS1/IARS1	9
R-HSA-429947	Deadenylation of mRNA	0.0162022	0.100798	EIF4B/TUT7/EIF4G1/CNOT1/CNOT6L/EIF4A3/EIF4E/CNOT8/EIF4A1	9
R-HSA-1483255	PI Metabolism	0.0162324	0.100798	MTMR7/PIK3C2A/INPP4A/PIK3CB/MTMR2/PLEKHA4/MTMR4/INPP4B/RAB14/PIK3CA/PIK3C2B/MTMR6/PI4KB/MTMR12/PIP4K2A/PIP4K2C/MTM1/PITPNB/PIK3R4/INPP5F/SACM1L/PI4KA/PIP4K2B	23
R-HSA-72202	Transport of Mature Transcript to Cytoplasm	0.0162324	0.100798	NUP160/NDC1/NUP133/NUP50/NUP188/POLDIP3/NUP93/CASC3/NUP88/NUP98/NUP155/FYTTD1/NUP153/NUP210/NCBP1/NUP58/EIF4A3/EIF4E/RANBP2/NUP205/CPSF2/CDC40/POM121	23
R-HSA-2173796	SMAD2/SMAD3:SMAD4 heterotrimer regulates transcription	0.0163439	0.100798	RBL1/CCNK/MAPK1/TGIF2/CCNT1/CDK8/E2F5/MYC/SMAD4/RNF111/SMAD3/TFDP1	12
R-HSA-159236	Transport of Mature mRNA derived from an Intron-Containing Transcript	0.0163765	0.100798	NUP160/NDC1/NUP133/NUP50/NUP188/POLDIP3/NUP93/CASC3/NUP88/NUP98/NUP155/FYTTD1/NUP153/NUP210/NCBP1/NUP58/EIF4A3/RANBP2/NUP205/CDC40/POM121	21
R-HSA-9619665	EGR2 and SOX10-mediated initiation of Schwann cell myelination	0.016629	0.101845	CYP51A1/LAMB1/HMGCR/EGR2/LAMC1/SCD5/DAG1/POU3F2/TEAD1/SREBF2	10
R-HSA-5619102	SLC transporter disorders	0.0167096	0.101845	NUP160/CP/NDC1/NUP133/SLC24A1/NUP50/NUP188/SLC35A2/NUP93/NUP88/NUP98/NUP155/SLC2A1/NUP153/NUP210/NUP58/RANBP2/SLC16A1/NUP205/HK1/SLC34A2/SLC6A20/SLC27A4/SLC20A2/POM121/SLC22A5	26
R-HSA-446203	Asparagine N-linked glycosylation	0.017196	0.104301	PGM3/ALG1/SPTB/SEL1L/NSF/LMAN1/TMED2/GANAB/ARCN1/GNPNAT1/SEC23A/SEC23IP/AREG/MAN1A1/MAN2A1/ST8SIA4/LMAN2L/SPTBN1/CHST10/ST6GALNAC5/UAP1/RAD23B/TUBA1B/CANX/MGAT3/DCTN4/EDEM1/STT3A/DYNC1LI2/COG2/STX17/TUBB2B/USO1/SEC24B/RNF185/ALG10/PMM2/SEC24D/NGLY1/MGAT5/B4GALT5/B4GALT3/AMFR/TRAPPC10/NEU3/STX5/TGFA/COG5/VCP/DCTN5/TUBA1A/TUBA1C/MGAT2/GLB1/DPAGT1/MANEA/TUBB6/SEC24C/MCFD2/ALG12/COPB2/SPTAN1/GFPT1/CA…	68
R-HSA-1989781	PPARA activates gene expression	0.0173343	0.104631	NFYA/CREBBP/ALAS1/NR1H3/ME1/FDFT1/TRIB3/TBL1X/MED13/FAM120B/HMGCS1/HMGCR/FHL2/ACADM/MED1/HELZ2/CDK8/BMAL1/CARM1/ARNT/PLIN2/MED22/PPARGC1B/CPT2/HDAC3/ARNT2/MED14/PPARA/TXNRD1/SREBF2	30
R-HSA-69473	G2/M DNA damage checkpoint	0.0181364	0.108743	TP53BP1/RBBP8/NBN/NSD2/RNF8/RPA2/HERC2/RPA1/RFC3/YWHAQ/BRIP1/MDC1/TP53/CHEK1/RAD17/ABRAXAS1/TOPBP1/RFC4/RNF168/WRN/WEE1/YWHAG/EXO1/ATR/BRCC3	25
R-HSA-194138	Signaling by VEGF	0.0181896	0.108743	FYN/CTNNA1/PIK3CB/NCKAP1/RHOA/PAK3/ITPR3/NRP1/TRIB3/CAV1/MAPK14/MAPKAPK3/PIK3CA/VAV3/ITGAV/PRKACB/RASA1/PAK1/ITPR1/NCK1/CALM3/MAPKAPK2/CTNNB1/PTK2/CTNND1/MTOR/NRAS/CYFIP1	28
R-HSA-948021	Transport to the Golgi and subsequent modification	0.0183193	0.108997	SPTB/NSF/LMAN1/TMED2/ARCN1/SEC23A/SEC23IP/AREG/MAN1A1/MAN2A1/LMAN2L/SPTBN1/CHST10/TUBA1B/MGAT3/DCTN4/DYNC1LI2/COG2/STX17/TUBB2B/USO1/SEC24B/SEC24D/MGAT5/B4GALT5/B4GALT3/TRAPPC10/STX5/TGFA/COG5/DCTN5/TUBA1A/TUBA1C/MGAT2/MANEA/TUBB6/SEC24C/MCFD2/COPB2/SPTAN1/CAPZA2/DCTN1/ANKRD28/TUBB3	44
R-HSA-166058	MyD88:MAL(TIRAP) cascade initiated on plasma membrane	0.0188484	0.11002	CUL1/TAB2/RPS6KA2/FBXW11/MAPK1/N4BP1/RIPK2/PPP2CB/MAP2K6/MAPK14/MAPKAPK3/ATF1/MAP3K7/TP53/APP/NLRX1/MAPKAPK2/DUSP7/BTRC/NOD2/FOS/FGG/MYD88/PELI3/RPS6KA3/IRAK1/USP18/CHUK/IKBKG	29
R-HSA-168188	Toll Like Receptor TLR6:TLR2 Cascade	0.0188484	0.11002	CUL1/TAB2/RPS6KA2/FBXW11/MAPK1/N4BP1/RIPK2/PPP2CB/MAP2K6/MAPK14/MAPKAPK3/ATF1/MAP3K7/TP53/APP/NLRX1/MAPKAPK2/DUSP7/BTRC/NOD2/FOS/FGG/MYD88/PELI3/RPS6KA3/IRAK1/USP18/CHUK/IKBKG	29
R-HSA-390450	Folding of actin by CCT/TriC	0.01912	0.11002	CCT4/TCP1/CCT7/CCT5/CCT2	5
R-HSA-74749	Signal attenuation	0.01912	0.11002	MAPK1/SOS1/SHC1/IRS1/IRS2	5
R-HSA-174437	Removal of the Flap Intermediate from the C-strand	0.0191956	0.11002	TINF2/RPA2/POT1/RPA1/TERF2/WRN/FEN1	7
R-HSA-196757	Metabolism of folate and pterines	0.0191956	0.11002	MTHFD2/SLC46A1/MTHFD1/MTHFD1L/ALDH1L2/SLC25A32/SHMT2	7
R-HSA-9659787	Aberrant regulation of mitotic G1/S transition in cancer due to RB1 defects	0.0191956	0.11002	CDK6/CCND1/CDKN1B/CDK2/CDK4/CCNE2/TFDP1	7
R-HSA-9661069	Defective binding of RB1 mutants to E2F1,(E2F2, E2F3)	0.0191956	0.11002	CDK6/CCND1/CDKN1B/CDK2/CDK4/CCNE2/TFDP1	7
R-HSA-5696400	Dual Incision in GG-NER	0.0195927	0.111275	GTF2H1/RPA2/POLK/CHD1L/RPA1/RFC3/CUL4A/PARP1/POLE3/CUL4B/RFC4/DDB1/ERCC4	13
R-HSA-8875878	MET promotes cell motility	0.0195927	0.111275	LAMC3/LAMA3/LAMB1/CRKL/MET/RAPGEF1/FN1/DOCK7/RAP1B/LAMC1/ITGB1/ITGA2/PTK2	13
R-HSA-2404192	Signaling by Type 1 Insulin-like Growth Factor 1 Receptor (IGF1R)	0.0199425	0.112749	GAB2/PIK3CB/TRIB3/SOS1/PIK3CA/FLT3/CILP/IGF1R/SHC1/FGFR4/FRS2/IRS1/PTPN11/IRS2/PIK3R4/NRAS	16
R-HSA-9679506	SARS-CoV Infections	0.0201745	0.113548	KDM1A/CREBBP/AP2B1/VPS41/NUP160/CUL3/TAB2/NDC1/DDX20/NUP133/PALS1/GEMIN5/CHMP2B/GANAB/RCOR1/GEMIN2/NUP50/NUP188/SRPK1/HSP90AB1/NRP1/SEC23A/PARP4/NUP93/TJP1/VPS18/RIPK2/CAV1/RIGI/NUP88/NUP98/PTGES3/MAN2A1/NUP155/CSNK1A1/IFIH1/STAT1/SOS1/NMI/NUP153/BECN1/CANX/TRAF3/NUP210/YWHAQ/STT3A/MAP3K7/RIPK1/FXYD6/PARP9/G3BP2/SEC24B/NUP58/SMAD4/HSPG2/G3BP1/ITGB1/SEC24D/MGAT5/RANBP2/TOMM70/NUP205/EEF1A1/NCK1/AP…	89
R-HSA-379726	Mitochondrial tRNA aminoacylation	0.0208091	0.116229	LARS2/IARS2/EARS2/DARS2/NARS2/FARS2/PARS2/MARS2	8
R-HSA-5694530	Cargo concentration in the ER	0.0210924	0.116229	LMAN1/TMED2/SEC23A/AREG/LMAN2L/SEC24B/SEC24D/STX5/TGFA/SEC24C/MCFD2	11
R-HSA-177929	Signaling by EGFR	0.0212689	0.116229	PTPN3/AREG/CBL/SOS1/PIK3CA/STAM/ADAM10/EGFR/ADAM17/PTPRK/SHC1/TGFA/BTC/PTPN11/NRAS	15
R-HSA-373752	Netrin-1 signaling	0.0212689	0.116229	FYN/NTN1/NEO1/ABLIM1/MAPK14/AGAP2/TRPC6/PAK1/NCK1/PTK2/DSCAM/PITPNA/PTPN11/SIAH2/SLIT1	15
R-HSA-1643713	Signaling by EGFR in Cancer	0.0214664	0.116229	AREG/CBL/SOS1/PIK3CA/EGFR/SHC1/TGFA/BTC/NRAS	9
R-HSA-9006115	Signaling by NTRK2 (TRKB)	0.0214664	0.116229	FYN/SOS1/PIK3CA/TIAM1/SHC1/FRS2/CDK5R1/PTPN11/NRAS	9
R-HSA-186763	Downstream signal transduction	0.0214882	0.116229	PIK3CB/CRKL/RAPGEF1/STAT1/SOS1/PIK3CA/RASA1/NCK1/PTPN11/NRAS	10
R-HSA-5218920	VEGFR2 mediated vascular permeability	0.0214882	0.116229	CTNNA1/PAK3/TRIB3/CAV1/VAV3/PAK1/CALM3/CTNNB1/CTNND1/MTOR	10
R-HSA-983170	Antigen Presentation: Folding, assembly and peptide loading of class I MHC	0.0214882	0.116229	HSPA5/SEC23A/BECN1/CANX/SEC24B/SEC24D/ERAP1/TAP1/SEC24C/PIK3R4	10
R-HSA-983189	Kinesins	0.022043	0.118716	KIF1B/KIF26A/KIF2A/KIF3C/KIF4A/TUBA1B/KIF1A/TUBB2B/KIF23/KIF11/RACGAP1/KIF15/TUBA1A/TUBA1C/TUBB6/KIF13B/TUBB3	17
R-HSA-8939211	ESR-mediated signaling	0.022356	0.119885	KDM1A/CREBBP/PPP5C/POLR2B/GNAI3/GNB5/SMC1A/PGR/XPO1/ESR1/AGO1/HSP90AB1/MAPK1/AXIN1/CAV1/CXCL12/AREG/CCND1/PTGES3/CDKN1B/STRN/NR5A2/STAG1/MYB/PIK3CA/AGO2/MED1/GNAI1/CCNT1/MYC/IGF1R/CARM1/EGFR/UHMK1/ZDHHC7/CHD1/CALM3/SHC1/TGFA/KCTD6/PTK2/FOS/PPID/BCL2/GNG12/BTC/NRIP1/KPNA2/GREB1/NRAS/GNG10	51
R-HSA-9006931	Signaling by Nuclear Receptors	0.0229205	0.122387	KDM1A/CREBBP/PDK2/PPP5C/NR1H3/POLR2B/GNAI3/PDK3/GNB5/SMC1A/PGR/XPO1/DLD/ESR1/AGO1/CYP26A1/HSP90AB1/SCD/MAPK1/TBL1X/AXIN1/CAV1/CXCL12/AREG/CCND1/PTGES3/CDKN1B/KDM3A/STRN/NR5A2/STAG1/MYB/PIK3CA/EEPD1/AGO2/MED1/GNAI1/CCNT1/MYC/IGF1R/CARM1/EGFR/DLAT/PDK1/UHMK1/ZDHHC7/CHD1/DHRS4/CALM3/SHC1/TGFA/KDM1B/KCTD6/PTK2/FOS/PPID/HDAC3/BCL2/GNG12/RARG/BTC/NRIP1/KPNA2/GREB1/NRAS/GNG10	66
R-HSA-3371497	HSP90 chaperone cycle for steroid hormone receptors (SHR) in the presence of ligand	0.0236763	0.124772	PGR/DNAJA1/HSP90AB1/HSPA8/PTGES3/TUBA1B/DCTN4/DYNC1LI2/TUBB2B/DCTN5/TUBA1A/TUBA1C/TUBB6/CAPZA2/DCTN1/TUBB3	16
R-HSA-9013409	RHOJ GTPase cycle	0.0236763	0.124772	DEPDC1B/VAMP3/TFRC/PAK3/OPHN1/CAV1/DOCK8/ARHGAP21/TMPO/CDC42EP1/GIT2/PAK1/ARHGAP35/VANGL1/WWP2/CDC42BPB	16
R-HSA-3928662	EPHB-mediated forward signaling	0.0239451	0.124772	FYN/RHOA/EPHB6/EFNB3/ACTR3/EFNB2/ACTR2/RASA1/PAK1/TIAM1/PTK2/YES1/EPHB4	13
R-HSA-9035034	RHOF GTPase cycle	0.0239451	0.124772	DEPDC1B/VAMP3/ACTN1/SENP1/CAV1/ARHGAP21/TMPO/AKAP12/DIAPH1/ESYT1/ADD3/VANGL1/FAM169A	13
R-HSA-200425	Carnitine metabolism	0.0241661	0.124772	ACACB/CPT2/PRKAA2/MID1IP1/SLC22A5/ACACA	6
R-HSA-5358606	Mismatch repair (MMR) directed by MSH2:MSH3 (MutSbeta)	0.0241661	0.124772	MLH1/MSH2/RPA2/PMS2/RPA1/EXO1	6
R-HSA-8956320	Nucleotide biosynthesis	0.0241661	0.124772	CAD/UMPS/PPAT/ATIC/GART/PFAS	6
R-HSA-9027284	Erythropoietin activates RAS	0.0241661	0.124772	CRKL/RAPGEF1/SOS1/SHC1/IRS2/NRAS	6
R-HSA-111465	Apoptotic cleavage of cellular proteins	0.0252207	0.128943	CDH1/DSG2/ADD1/DSP/STK24/TJP1/STK26/APC/CTNNB1/PTK2/SPTAN1/OCLN	12
R-HSA-75105	Fatty acyl-CoA biosynthesis	0.0252207	0.128943	ELOVL5/ACSL4/HACD3/SCD/ELOVL4/ACSL3/PPT1/ACLY/SCD5/ELOVL6/ELOVL2/ACACA	12
R-HSA-2173793	Transcriptional activity of SMAD2/SMAD3:SMAD4 heterotrimer	0.0253867	0.128943	RBL1/CCNK/MAPK1/STAT1/TGIF2/USP9X/CCNT1/CDK8/E2F5/MYC/SMAD4/PARP1/RNF111/SMAD3/TFDP1	15
R-HSA-5620920	Cargo trafficking to the periciliary membrane	0.0253867	0.128943	RAB11FIP3/EXOC2/CCT4/TCP1/BBS9/BBS2/EXOC4/EXOC6/CCT5/ASAP1/CCT2/RAB8A/UNC119B/EXOC7/SSTR3	15
R-HSA-168179	Toll Like Receptor TLR1:TLR2 Cascade	0.0264711	0.133367	CUL1/TAB2/RPS6KA2/FBXW11/MAPK1/N4BP1/RIPK2/PPP2CB/MAP2K6/MAPK14/MAPKAPK3/ATF1/MAP3K7/TP53/APP/NLRX1/MAPKAPK2/DUSP7/BTRC/NOD2/FOS/FGG/MYD88/PELI3/RPS6KA3/IRAK1/USP18/CHUK/IKBKG	29
R-HSA-181438	Toll Like Receptor 2 (TLR2) Cascade	0.0264711	0.133367	CUL1/TAB2/RPS6KA2/FBXW11/MAPK1/N4BP1/RIPK2/PPP2CB/MAP2K6/MAPK14/MAPKAPK3/ATF1/MAP3K7/TP53/APP/NLRX1/MAPKAPK2/DUSP7/BTRC/NOD2/FOS/FGG/MYD88/PELI3/RPS6KA3/IRAK1/USP18/CHUK/IKBKG	29
R-HSA-499943	Interconversion of nucleotide di- and triphosphates	0.0273011	0.136996	CTPS2/RRM2B/AK4/RRM1/DTYMK/CTPS1/RRM2/TYMS/DCTPP1/TXNRD1	10
R-HSA-3296482	Defects in vitamin and cofactor metabolism	0.0277939	0.137308	MCCC1/MTR/MTRR/HLCS/MMADHC/PC/PCCA/ACACA	8
R-HSA-110373	Resolution of AP sites via the multiple-nucleotide patch replacement pathway	0.0278529	0.137308	APEX1/RPA2/RPA1/RFC3/PARP1/POLE3/RFC4/FEN1/PARG	9
R-HSA-174411	Polymerase switching on the C-strand of the telomere	0.0278529	0.137308	TINF2/POLA1/POT1/TERF2/RFC3/DSCC1/RFC4/CHTF8/PRIM1	9
R-HSA-5223345	Miscellaneous transport and binding events	0.0278529	0.137308	ADD1/NIPA2/ADD3/ANKH/NIPAL1/MMGT1/LRRC8E/LRRC8C/LRRC8B	9
R-HSA-432722	Golgi Associated Vesicle Biogenesis	0.0279126	0.137308	PIK3C2A/TFRC/BLOC1S6/SH3D19/HSPA8/TPD52L1/CLINT1/DNAJC6/AP3B1/CLTC/FTH1/AP1S2/ACBD3/IGF2R/SNX2/TXNDC5	16
R-HSA-162599	Late Phase of HIV Life Cycle	0.0285236	0.139763	NUP160/POLR2B/NDC1/NUP133/XPO1/CHMP2B/CCNK/SUPT16H/NUP50/NUP188/NELFCD/RNMT/NUP93/TAF6/NUP88/NUP98/GTF2H1/RNGTT/NUP155/VPS4B/NUP153/CCNT1/NUP210/NCBP1/NUP58/SSRP1/RANBP2/GTF2E1/NUP205/TCEA1/NELFB/POM121/MVB12B	33
R-HSA-6806834	Signaling by MET	0.0288219	0.140673	LAMC3/LAMA3/LAMB1/CRKL/MET/RAPGEF1/CBL/FN1/SOS1/DOCK7/PIK3CA/RAP1B/LAMC1/STAM/ITGB1/SHC1/ITGA2/PTK2/PTPN11/PTPN1/NRAS	21
R-HSA-1433557	Signaling by SCF-KIT	0.0289726	0.140858	FYN/GAB2/KITLG/CBL/STAT1/SOS1/PIK3CA/CHEK1/FER/YES1/PTPN11/FES/NRAS	13
R-HSA-166016	Toll Like Receptor 4 (TLR4) Cascade	0.029242	0.141616	SARM1/CUL1/TAB2/RPS6KA2/FBXW11/PTPN4/MAPK1/N4BP1/RIPK2/PPP2CB/MAP2K6/MAPK14/MAPKAPK3/ATF1/TRAF3/MAP3K7/RIPK1/TP53/APP/NLRX1/MAPKAPK2/DUSP7/BTRC/NOD2/FADD/FOS/FGG/MYD88/PELI3/RPS6KA3/PTPN11/IRAK1/USP18/CHUK/IKBKG	35
R-HSA-2514853	Condensation of Prometaphase Chromosomes	0.0300707	0.143472	NCAPD2/CSNK2A1/NCAPG/NCAPH/CCNB2	5
R-HSA-5655291	Signaling by FGFR4 in disease	0.0300707	0.143472	SOS1/PIK3CA/FGFR4/FRS2/NRAS	5
R-HSA-8875555	MET activates RAP1 and RAC1	0.0300707	0.143472	CRKL/MET/RAPGEF1/DOCK7/RAP1B	5
R-HSA-5696399	Global Genome Nucleotide Excision Repair (GG-NER)	0.0301471	0.143472	LIG3/GTF2H1/ACTR8/RPA2/RAD23B/POLK/INO80/CHD1L/RPA1/RFC3/COPS4/CUL4A/PARP1/POLE3/XPC/RNF111/CUL4B/RFC4/DDB1/NFRKB/ERCC4/RUVBL1	22
R-HSA-6790901	rRNA modification in the nucleus and cytosol	0.0301993	0.143472	UTP18/WDR3/NOP14/PNO1/UTP25/HEATR1/UTP20/NOL11/WDR36/NAT10/UTP4/PDCD11/DHX37/UTP14A/WDR43/NOL6/BMS1	17
R-HSA-73933	Resolution of Abasic Sites (AP sites)	0.0307871	0.145711	LIG3/UNG/APEX1/RPA2/RPA1/RFC3/PARP1/POLE3/NEIL2/RFC4/FEN1/PARG	12
R-HSA-6791312	TP53 Regulates Transcription of Cell Cycle Genes	0.0323458	0.15251	RBL1/AURKA/CDKN1B/CDK2/CNOT1/E2F8/CCNA1/CNOT6L/TP53/CARM1/CCNA2/CNOT8/CCNE2/TFDP1	14
R-HSA-68949	Orc1 removal from chromatin	0.0341092	0.155869	CUL1/PSME4/MCM2/MCM6/ORC1/CDC6/PSMA6/MCM3/ORC4/CDK2/PSME3/CCNA1/CCNA2/SKP2/ORC5/MCM7/PSMD2/PSMB8/PSMB9	19
R-HSA-4641262	Disassembly of the destruction complex and recruitment of AXIN to the membrane	0.0341518	0.155869	DVL2/LRP6/AXIN1/PPP2CB/CAV1/CSNK1A1/APC/FZD1/CTNNB1/AMER1	10
R-HSA-9680350	Signaling by CSF1 (M-CSF) in myeloid cells	0.0341518	0.155869	FYN/GAB2/PIK3CB/CBL/STAT1/SOS1/PIK3CA/SHC1/YES1/PTPN11	10
R-HSA-4839743	Signaling by CTNNB1 phospho-site mutants	0.0344303	0.155869	AXIN1/PPP2CB/CSNK1A1/APC/CTNNB1/AMER1	6
R-HSA-5339716	Signaling by GSK3beta mutants	0.0344303	0.155869	AXIN1/PPP2CB/CSNK1A1/APC/CTNNB1/AMER1	6
R-HSA-5358747	CTNNB1 S33 mutants aren't phosphorylated	0.0344303	0.155869	AXIN1/PPP2CB/CSNK1A1/APC/CTNNB1/AMER1	6
R-HSA-5358749	CTNNB1 S37 mutants aren't phosphorylated	0.0344303	0.155869	AXIN1/PPP2CB/CSNK1A1/APC/CTNNB1/AMER1	6
R-HSA-5358751	CTNNB1 S45 mutants aren't phosphorylated	0.0344303	0.155869	AXIN1/PPP2CB/CSNK1A1/APC/CTNNB1/AMER1	6
R-HSA-5358752	CTNNB1 T41 mutants aren't phosphorylated	0.0344303	0.155869	AXIN1/PPP2CB/CSNK1A1/APC/CTNNB1/AMER1	6
R-HSA-5637810	Constitutive Signaling by EGFRvIII	0.0344303	0.155869	CBL/SOS1/PIK3CA/EGFR/SHC1/NRAS	6
R-HSA-5637812	Signaling by EGFRvIII in Cancer	0.0344303	0.155869	CBL/SOS1/PIK3CA/EGFR/SHC1/NRAS	6
R-HSA-2428924	IGF1R signaling cascade	0.0353575	0.159389	GAB2/PIK3CB/TRIB3/SOS1/PIK3CA/FLT3/IGF1R/SHC1/FGFR4/FRS2/IRS1/PTPN11/IRS2/PIK3R4/NRAS	15
R-HSA-201556	Signaling by ALK	0.0354631	0.159389	PIK3CB/HIF1A/PIK3CA/MYC/SHC1/FRS2/IRS1/SIN3A/HDAC3	9
R-HSA-174414	Processive synthesis on the C-strand of the telomere	0.0361153	0.161161	TINF2/RPA2/POT1/RPA1/TERF2/WRN/FEN1	7
R-HSA-3928664	Ephrin signaling	0.0361153	0.161161	FYN/PAK3/EPHB6/EFNB3/EFNB2/PAK1/EPHB4	7
R-HSA-171319	Telomere Extension By Telomerase	0.036245	0.161164	TINF2/CDK2/POT1/TERF2/CCNA1/CCNA2/RUVBL1/ANKRD28	8
R-HSA-9007101	Rab regulation of trafficking	0.0368072	0.162859	ALS2/RABEP1/RAB27B/GDI2/TBC1D25/ANKRD27/RIC1/RGP1/MADD/RAB35/RAB32/RAB14/DENND1A/TBC1D15/TBC1D14/RAB39B/TRAPPC10/DENND2D/GAPVD1/RAB8B/TBC1D16/RAB8A/RAB31/TRAPPC11/DENND5B/DENND6A/RAB6A/DENND5A/CHM/DENND1C	30
R-HSA-195258	RHO GTPase Effectors	0.0368867	0.162859	KDM1A/DVL2/PAFAH1B1/NUP160/CDH1/SPDL1/CTNNA1/NCKAP1/PKN2/RHOA/KIF2A/NUP133/NDE1/PPP1R12B/PAK3/XPO1/ZW10/BIRC5/ABL1/MAPK1/MYH9/MAPRE1/CENPI/PPP2CB/NUP98/CDKN1B/MAPK14/ACTR3/TUBA1B/CLIP1/DIAPH1/MYH10/YWHAQ/CDCA8/DYNC1LI2/TUBB2B/KNL1/ACTR2/CENPO/IQGAP1/IQGAP2/PAK1/INCENP/ITGB1/RANBP2/AHCTF1/BUB1B/NCK1/CALM3/TAOK1/MAD2L1/CENPN/NDEL1/PLK1/TUBA1A/TUBA1C/MIS12/CTNNB1/PTK2/BUB1/YWHAG/ZWILCH/CKAP5/TUBB6/P…	70
R-HSA-8853659	RET signaling	0.0371838	0.163592	GAB2/PIK3CB/SOS1/ARTN/PIK3CA/PRKACB/GFRA1/SHC1/FRS2/GFRA2/PTPN11/IRS2	12
R-HSA-2029480	Fcgamma receptor (FCGR) dependent phagocytosis	0.0385516	0.169015	FYN/PIK3CB/NCKAP1/PLD1/HSP90AB1/ITPR3/ABL1/MAPK1/MYH9/ACTR3/PIK3CA/MYH2/VAV3/ACTR2/PAK1/ITPR1/NCK1/PTK2/PRKCE/YES1/MYO5A/CYFIP1	22
R-HSA-199992	trans-Golgi Network Vesicle Budding	0.0389746	0.170272	M6PR/PIK3C2A/TFRC/BLOC1S6/SH3D19/HSPA8/TPD52L1/CLINT1/DNAJC6/AP3B1/GNS/CLTC/APP/FTH1/AP1S2/ACBD3/IGF2R/SNX2/TXNDC5	19
R-HSA-9687139	Aberrant regulation of mitotic cell cycle due to RB1 defects	0.0396727	0.172718	CDC27/CDC23/CDK6/CCND1/CDKN1B/CDK2/CDK4/SKP2/ANAPC1/CCNE2/TFDP1	11
R-HSA-74751	Insulin receptor signalling cascade	0.0412864	0.179119	GAB2/PIK3CB/MAPK1/TRIB3/SOS1/PIK3CA/FLT3/SHC1/FGFR4/FRS2/IRS1/PTPN11/IRS2/PIK3R4/NRAS	15
R-HSA-3000171	Non-integrin membrane-ECM interactions	0.043983	0.187084	LAMC3/LAMA3/ACTN1/ITGB5/LAMB1/ITGA6/TGFB1/FN1/LAMC1/THBS1/ITGAV/HSPG2/CASK/ITGB1/ITGA2/DAG1	16
R-HSA-9013406	RHOQ GTPase cycle	0.043983	0.187084	DEPDC1B/VAMP3/TFRC/OPHN1/CAV1/ARHGAP21/CDC42EP1/GIT2/IQGAP1/PAK1/ARHGAP35/DLC1/VANGL1/CDC42EP4/WWP2/CDC42BPB	16
R-HSA-176974	Unwinding of DNA	0.0442646	0.187084	MCM2/MCM6/CDC45/MCM3/MCM7	5
R-HSA-9673767	Signaling by PDGFRA transmembrane, juxtamembrane and kinase domain mutants	0.0442646	0.187084	PIK3CB/STAT1/SOS1/PIK3CA/NRAS	5
R-HSA-9673770	Signaling by PDGFRA extracellular domain mutants	0.0442646	0.187084	PIK3CB/STAT1/SOS1/PIK3CA/NRAS	5
R-HSA-9700645	ALK mutants bind TKIs	0.0442646	0.187084	FN1/STRN/HIP1/CLTC/EIF2AK3	5
R-HSA-8854518	AURKA Activation by TPX2	0.0443275	0.187084	PRKAR2B/PAFAH1B1/HMMR/NDE1/PCM1/AURKA/TPX2/HAUS4/MAPRE1/CEP192/CEP70/ALMS1/CDK5RAP2/HAUS6/PLK1/TUBA1A/YWHAG/CKAP5/DCTN1	19
R-HSA-2682334	EPH-Ephrin signaling	0.0444698	0.187084	AP2B1/FYN/RHOA/PAK3/MYH9/EPHB6/EFNB3/ACTR3/EFNB2/MYH10/VAV3/ADAM10/ACTR2/CLTC/EPHA2/RASA1/PAK1/TIAM1/AP2M1/PTK2/YES1/EPHA10/EPHB4	23
R-HSA-69052	Switching of origins to a post-replicative state	0.0444698	0.187084	CDC27/CUL1/PSME4/MCM2/MCM6/ORC1/CDC6/CDC23/PSMA6/MCM3/ORC4/CDK2/PSME3/CCNA1/CCNA2/SKP2/ANAPC1/ORC5/MCM7/PSMD2/CCNE2/PSMB8/PSMB9	23
R-HSA-8856828	Clathrin-mediated endocytosis	0.0456744	0.191507	M6PR/DVL2/AP2B1/PIK3C2A/VAMP3/SYT1/EPN2/TFRC/AMPH/PACSIN2/AREG/HSPA8/CBL/ACTR3/DNAJC6/PACSIN1/HIP1/LDLR/UBQLN1/REPS1/STAM/TOR1A/ACTR2/COPS4/SCARB2/CLTC/EGFR/AP2M1/TGFA/GAPVD1/AGFG1/BTC/SNX18/IGF2R	34
R-HSA-9709603	Impaired BRCA2 binding to PALB2	0.0462664	0.192695	RAD51/RBBP8/NBN/BRIP1/BRCA2/WRN/EXO1/XRCC2	8
R-HSA-982772	Growth hormone receptor signaling	0.0462664	0.192695	MAPK1/PRLR/CISH/STAT1/ADAM17/IRS1/IRS2/PTPN1	8
R-HSA-9755511	KEAP1-NFE2L2 pathway	0.047025	0.193532	GCLC/CREBBP/CUL3/CUL1/ME1/PSME4/MUL1/PSMA6/CSNK2A1/PSME3/MYC/IDH1/PGD/SKP2/CDKN2A/BACH1/G6PD/VCP/BTRC/PSMD2/AMER1/TXNRD1/PSMB8/PSMB9/DPP3/SRXN1	26
R-HSA-2730905	Role of LAT2/NTAL/LAB on calcium mobilization	0.0471302	0.193532	FYN/GAB2/PIK3CB/SOS1/PIK3CA/SHC1	6
R-HSA-163615	PKA activation	0.0473966	0.193532	PRKAR2B/ADCY7/ADCY3/PRKACB/CALM3/ADCY9/NBEA	7
R-HSA-2028269	Signaling by Hippo	0.0473966	0.193532	DVL2/TJP1/STK3/AMOTL2/LATS1/NPHP4/AMOTL1	7
R-HSA-69186	Lagging Strand Synthesis	0.0473966	0.193532	POLA1/RPA2/RPA1/RFC3/RFC4/FEN1/PRIM1	7
R-HSA-9671555	Signaling by PDGFR in disease	0.0473966	0.193532	PIK3CB/WDR48/STAT1/STRN/SOS1/PIK3CA/NRAS	7
R-HSA-2129379	Molecules associated with elastic fibres	0.0478151	0.193973	MFAP3/ITGB5/TGFB2/TGFB1/ITGB8/ITGB6/FN1/MFAP2/ITGAV/ITGB1/FBN1	11
R-HSA-8964043	Plasma lipoprotein clearance	0.0478151	0.193973	AP2B1/NR1H3/SOAT1/SCARB1/LIPA/HDLBP/LDLR/CLTC/NPC1/AP2M1/PCSK9	11
R-HSA-1660662	Glycosphingolipid metabolism	0.0485962	0.196504	ESYT2/SUMF2/B4GALNT1/ESYT1/ARSG/UGCG/NEU3/B3GALNT1/GLB1/UGT8/GBA1/ARSJ/PSAP	13
